# Supplementary material for: HIV Prevalence and Associated Factors among Foreign Brides from Burma in Yunnan Province, China
Source: PLoS One. 2014 Dec 23;9(12):e115599. doi: 10.1371/journal.pone.0115599 (PMC4275213; doi:10.1371/journal.pone.0115599)
Supplement: S1 Data — (XLS) [file pone.0115599.s001.xls]

## Sheet: 云南省外籍媳妇现况调查报告
A01	A01	A01	A01	A03	A05	A06	B03	B04	B05	C01	C02	C03	C04	C05	C06	C07	C08	D01	D02	D02-1	D03	D04	E01	E01	E02	F01	F02	F03	G01	G02	G03	H01	H02	H03	I01	I02	I03	I04	J01	J02	J03	K01	K02	L03-1	L03-2	L03-3	L04
保山	腾冲	明光	麻栗	530522	223	40067	1	1980	3	2	2	2	1	1	1	1	1	1	1		2		2003	4	1	1	2	1	2			1			2				2	2	2	2		2			2
保山	腾冲	明光	沙外	530522	269	40067	1	1984	3	2	1	3	1	1	1	1	1	1	1		1	2	2008	7	1	1	2	1	2			1	2	1	2				1	2	2	2		2			2
保山	腾冲	明光	沙河	530522	273	40067	1	1982	3	2	1	2	1	1	1	1	1	1	1		2		2001	10	1	1	1	2	2			1	2	1	2				1	2	1	1	2	2			2
保山	腾冲	猴桥	轮马	530522	313	40069	1	1987	4	2	2	2	1	1	1	1	1	3	1		2		2009	9	1	1	1	2	2			1	2	1	2				2	2	2	2		2			2
保山	腾冲	猴桥	金家	530522	318	40069	1	1987	3	3	3	3	3	3	3	3	3	1	1		2		2009	5	1	1	2	1	2			1			2				2	2	2	2		1	1	1	2
保山	腾冲	猴桥	永兴	530522	326	40069	1	1981	3	2	2	2	1	1	1	1	1	1	1		2		2009	3	1	1	2	1	2			1			2				2	2	2	2		1	1	1	2
保山	腾冲	滇滩	棋盘石	530522	554	40066	1	1981	3	2	2	2	1	1	1	1	1	1	1		2		2009	5	1	1	2	1	1	1	1	2			2				2	2	2	2		1	1	1	2
保山	腾冲	滇滩	棋盘石	530522	558	40066	1	1985	3	2	2	2	1	1	1	1	1	1	1		2		2007	8	1	1	2	1	1	1	4	2			2				2	2	2	2		2			2
保山	腾冲	明光	大寨	530522	230	40067	1	1969	2	3	3	3	1	1	1	3	3	1	4		2		1989	9	1	1	2	1	1	1	1	2			2				2	2	2	2		2			2
保山	腾冲	滇滩	联族	530522	552	40067	1	1982	1	2	2	2	1	1	1	1	1	1	1		2		2008	1	1	1	2	1	1	1	2	2			2				2	2	2	2		2			2
保山	腾冲	滇滩	联族	530522	560	40066	1	1990	2	2	2	2	1	1	1	1	1	1	1		2		2008	1	1	1	1	1	1	1	1	2			2				2	2	2	2		2			2
保山	腾冲	明光	松园	530522	205	40067	1	1988	5	2	2	2	1	1	1	1	1	3	1		2		2008	1	1	1	1	2	2			2			2				2	2	2	1	2	2			2
保山	腾冲	明光	麻栎	530522	206	40067	1	1983	5	2	1	1	1	1	1	1	1	1	1		2		2003	3	1	1	2	1	2			2			2				2	2	2	2		2			2
保山	腾冲	猴桥	胆扎	530522	315	40069	1	1990	3	2	2	2	1	1	1	1	1	6	1		2		2009	4	1	1	2	1	2			2			2				2	2	2	2		2			2
保山	腾冲	猴桥	箐口	530522	317	40069	1	1983	3	2	2	2	1	1	1	1	1	1	4		2		2008	10	1	1	2	1	2			2			2				2	2	2	2		2			2
保山	腾冲	猴桥	永兴	530522	321	40069	1	1983	3	2	1	2	1	1	1	2	1	1	1		2		2003	9	1	1	2	1	2			2			2				1	2	2	1	2	2			2
保山	腾冲	猴桥	永兴	530522	324	40069	1	1976	3	3	1	1	1	1	1	3	3	1	4		2		2009	3	1	1	2	1	2			2			2				2	2	2	2		2			2
保山	腾冲	猴桥	东村	530522	334	40069	1	1988	3	2	2	2	1	1	1	1	1	1	1		2		2009	8	1	1	1	2	2			2			2				1	2	2	2		2			2
保山	腾冲	猴桥	永兴	530522	336	40069	1	1979	3	2	2	2	1	1	1	1	1	1	4		2		2008	12	1	1	2	1	2			2			2				2	2	2	2		2			2
保山	腾冲	猴桥	永兴	530522	338	40069	1	1989	3	2	2	2	1	1	1	1	1	1	1		2		2009	2	1	1	2	1	2			2			2				2	2	2	2		2			2
保山	腾冲	猴桥	永兴	530522	344	40069	1	1992	3	3	3	3	3	3	3	3	3	1	1		2		2009	4	1	1	2	1	2			2			2				2	2	2	2		2			2
保山	腾冲	猴桥	下街	530522	345	40069	1	1989	3	2	2	2	1	1	1	1	1	1	1		2		2009	7	1	1	2	1	2			2			2				2	2	2	2		2			2
保山	腾冲	猴桥	上街	530522	351	40069	1	1986	3	2	2	2	1	1	1	1	1	3	1		2		2008	1	1	1	2	1	2			2			2				2	2	2	2		2			2
保山	腾冲	猴桥	永兴	530522	352	40069	1	1977	3	1	1	2	1	1	1	1	1	1	1		2		2000	10	1	1	2	1	2			2			2				1	1	1	2		2			2
保山	腾冲	猴桥	永兴	530522	354	40069	1	1988	3	1	1	2	1	1	1	1	1	3	1		2		2008	11	1	1	2	1	2			2			2				2	2	2	2		2			2
保山	腾冲	猴桥	永兴	530522	363	40069	1	1988	3	2	2	2	1	1	1	1	1	1	1		2		2006	10	1	1	2	1	2			2			2				2	2	2	2		2			2
保山	腾冲	猴桥	永兴	530522	366	40069	1	1983	4	2	2	2	1	1	1	1	1	6	4		2		2008	10	1	1	2	1	2			2			2				2	2	2	2		2			2
保山	腾冲	猴桥	箐口	530522	371	40069	1	1991	4	2	2	2	1	1	1	1	1	6	1		2		2008	3	1	1	2	1	2			2			2				2	2	2	2		2			2
保山	腾冲	猴桥	永兴	530522	376	40069	1	1985	3	3	2	2	1	1	1	2	1	1	1		2		2009	2	1	1	2	1	2			2			2				2	2	2	2		2			2
保山	腾冲	猴桥	东村永和	530522	381	40069	1	1987	3	2	2	2	1	1	1	1	1	1	3		1	2	2009	8	1	1	2	1	2			2	2	1	2				1	2	2	1	2	1	1	1	2
保山	腾冲	猴桥	东村董劳社	530522	382	40069	1	1990	3	3	1	3	1	1	1	3	3	1	1		2		2009	4	1	1	2	1	2			2			2				2	2	2	2		2			2
保山	腾冲	猴桥	下街	530522	387	40069	1	1987	3	3	3	3	3	3	3	3	3	1	1		1	2	2009	7	1	1	2	2	2			2			2				2	2	2	1	2	2			2
保山	腾冲	腾越	沙坝河外	530522	409	40072	1	1991	3	2	2	2	1	1	1	3	3	4	1		2		2009	1	1	1	2	1	2			2			2				2	2	2	2		2			2
保山	腾冲	腾越	永乐	530522	410	40072	1	1987	3	2	1	2	1	1	1	1	1	1	1		2		2008		1	1	2	1	2			2			2				2	2	2	1	2	2			2
保山	腾冲	腾越	观音塘社区	530522	412	40072	1	1975	3	2	2	2	1	1	1	1	1	4	1		1	1	2008	1	1	1	1	2	2			2			2				2	2	2	1	2	2			2
保山	腾冲	腾越	秀峰社区	530522	414	40072	1	1949	3	2	1	2	1	1	1	1	1	6	1		2		1970		6	1	2	2	2			2			2				1	2	2	2		2			2
保山	腾冲	腾越	火山社区	530522	415	40072	1	1981	3	2	3	3	1	1	1	3	3	1	1		2		2004	2	1	1	2	1	2			2			2				1	2	2	2		2			2
保山	腾冲	腾越	天成社区	530522	416	40072	1	1981	3	2	1	2	1	1	1	1	1	3	1		1	1	2008	8	4	1	2	1	2			2			2				2	2	2	2		2			2
保山	腾冲	腾越	朝阳	530522	420	40072	1	1982	4	2	2	2	1	1	1	1	1	1	1		1	1	1982	9	1	2			2			2			2				1	2	2	1	1	2			2
保山	腾冲	腾越	永乐	530522	422	40072	1	1988	3	2	1	2	1	1	1	2	1	1	1		2		2006	11	1	1	1	2	2			2			2				2	2	2	1	1	2			2
保山	腾冲	腾越	小西岗峨	530522	435	40073	1	1977	3	2	1	2	1	1	1	3	3	1	1		2		2009	2	1	1	2	1	2			2			2				2	2	2	2		2			2
保山	腾冲	腾越	小西云山	530522	438	40073	1	1990	3	1	3	1	1	1	3	3	3	1	1		2		2009	6	1	1	2	1	2			2			2				2	2	2	2		2			2
保山	腾冲	腾越	小西油灯	530522	444	40073	1	1989	3	2	2	2	2	1	1	2	1	1	1		1	1	2008	8	1	1	2	1	2			2			1	1			2	2	2	1	1	2			2
保山	腾冲	腾越	小西油灯	530522	445	40073	1	1987	3	2	2	2	2	2	1	3	1	1	1		2		2008	8	1	1	2	1	2			2			2				1	2	2	1	2	2			2
保山	腾冲	蒲川	龙朝	530522	458	40068	1	1985	3	2	1	2	1	1	1	1	1	1	1		2		2006	10	1	1	2	1	2			2			2				2	2	2	2		2			2
保山	腾冲	蒲川	米果	530522	459	40067	1	1984	3	2	2	2	1	1	1	1	1	3	1		2		2006	10	1	2			2			2			2				2	2	2	1	1	2			2
保山	腾冲	蒲川	米果	530522	460	40067	1	1983	3	2	2	3	1	3	3	3	3	1	1		2		2006	4	1	1	2	1	2			2			2				2	2	2	1	1	2			2
保山	腾冲	蒲川	龙朝	530522	462	40067	1	1989	3	1	1	1	1	1	1	2	1	4	1		2		2009	4	1	1	2	1	2			2			2				2	2	2	2		2			2
保山	腾冲	蒲川	茅草地	530522	494	40068	1	1979	3	2	2	2	1	1	1	1	1	1	1		2		2006	7	1	1	1	2	2			2			2				2	2	2	2		2			2
保山	腾冲	蒲川	茅草地	530522	499	40068	1	1985	3	3	3	3	3	1	1	1	1	1	1		1	2	2008	6	1	1	2	1	2			2			2				1	2	2	1	2	2			2
保山	腾冲	蒲川	茅草地	530522	500	40068	1	1987	3	2	2	2	1	1	1	1	1	1	1		1	1	2008	12	1	1	2	1	2			2			2				1	2	2	1	1	2			2
保山	腾冲	蒲川	清河	530522	505	40069	1	1989	3	2	2	2	2	1	1	1	1	1	1		1	2	2007	9	1	1	1	1	2			2			2				1	2	2	1	1	2			2
保山	腾冲	蒲川	坝外	530522	507	40069	1	1985	3	2	2	2	1	1	1	1	1	1	1		1	1	2007	8	1	1	1	1	2			2			2				1	2	2	1	1	2			2
保山	腾冲	蒲川	坝外	530522	509	40069	1	1983	3	3	3	3	3	1	1	1	3	1	1		2		2004	10	1	1	2	1	2			2			2				1	2	2	2		2			2
保山	腾冲	滇滩	西营	530522	547	40064	1	1971	3	2	3	2	1	1	3	2	1	1	1		1	1	1995	4	1	1	2	1	2			2			2				1	2	1	1	1	2			2
保山	腾冲	团田	曼哈	530522	568	40064	1	1988	4	1	2	2	1	1	1	1	1	1	1		2		2007	7	1	1	2	1	2			2			2				1	2	2	2		2			2
保山	腾冲	团田	丙弄	530522	576	40062	1	1991	3	2	1	2	1	1	1	1	1	1	1		2		2009	3	1	1	2	1	2			2			2				2	2	2	2		2			2
保山	腾冲	团田	后库	530522	578	40063	1	1976	3	2	1	2	1	1	1	1	1	1	1		2		2002	2	1	1	2	1	2			2			2				2	2	2	2		2			2
保山	腾冲	团田	后库	530522	579	40063	1	1980	3	2	2	2	1	1	1	1	1	1	1		2		2007	1	1	1	2	1	2			2			2				2	2	2	2		2			2
保山	腾冲	团田	弄岭	530522	580	40063	1	1978	3	2	2	2	1	1	1	2	1	1	1		2		2003	3	1	1	2	1	2			2			2				2	2	2	2		2			2
保山	腾冲	团田	丙弄	530522	586	40063	1	1978	3	2	2	2	1	1	1	1	1	1	1		2		2003	1	1	1	2	1	2			2			2				2	2	2	2		2			2
保山	腾冲	团田	燕寺	530522	588	40063	1	1980	3	2	2	2	1	1	1	1	1	1	1		1	1	2006	3	1	1	2	1	2			2			2				2	2	2	2		2			2
保山	腾冲	团田	曼歧	530522	593	40065	1	1987	3	1	1	2	1	1	1	1	1	1	1		2		2007	9	1	1	2	1	2			2			1	1		1	1	2	2	2		2			2
保山	腾冲	团田	曼哈	530522	600	40065	1	1983	3	2	1	2	1	1	2	1	1	1	1		2		2005	1	1	1	2	1	2			2			2				1	2	2	2		2			2
保山	腾冲	团田	曼弄	530522	606	40066	1	1983	4	2	2	2	1	1	1	1	1	6	1		2		2008	2	6	1	2	1	2			2			2				2	2	1	2		2			2
保山	腾冲	团田	曼弄	530522	607	40066	1	1977	3	3	3	3	3	3	3	3	3	1	1		2		2002	6	1	1	2	1	2			2			2				2	2	2	2		2			2
保山	腾冲	荷花	朗蒲	530522	612	40070	1	1990	3	2	2	2	1	1	1	1	1	1	1		2		2008	12	1	1	2	1	2			2			2				2	2	1	2		2			2
保山	腾冲	荷花	朗蒲	530522	613	40070	1	1983	3	2	2	2	1	1	1	1	1	1	1		2		2006	12	1	1	2	1	2			2			2				2	2	1	2		2			2
保山	腾冲	荷花	羡多	530522	616	40070	1	1976	3	2	2	2	1	1	1	1	1	1	1		2		2005	1	1	1	2	1	2			2			2				2	2	1	2		2			2
保山	腾冲	荷花	汪李	530522	624	40070	1	1981	3	2	2	2	1	1	1	1	1	1	1		2		2005	3	1	1	2	1	2			2			2				1	2	1	1	1	2			2
保山	腾冲	荷花	明朗	530522	634	40068	1	1984	3	2	2	2	1	1	1	1	1	1	1		2		2008	10	1	1	2	1	2			2			2				2	2	1	2		2			2
保山	腾冲	荷花	朗蒲	530522	636	40068	1	1985	3	2	2	2	1	1	1	1	1	4	1		1	1	2006	3	1	1	1	3	2			2			2				2	2	1	2		2			2
保山	腾冲	荷花	羡多	530522	637	40066	1	1986	3	2	2	2	1	1	1	1	1	1	1		1	1	2009	2	1	1	2	1	2			2			2				1	2	1	1	1	2			2
保山	腾冲	固东	爱国	530522	640	40063	1	1989	3	3	3	3	1	1	1	1	1	1	1		2		2009	4	1	1	2	1	2			2			2				2	2	2	2		2			2
保山	腾冲	固东	甸苴	530522	642	40062	1	1980	3	3	3	2	3	3	1	1	3	1	1		2		2003	9	1	1	2	1	2			2			2				1	2	2	1	2	2			2
保山	腾冲	固东	甸苴	530522	646	40062	1	1982	3	3	3	3	1	1	1	1	1	1	1		2		2004	5	1	1	2	1	2			2			2				1	2	2	1	2	2			2
保山	腾冲	固东	新河	530522	652	40063	1	1985	3	3	3	1	1	1	1	1	1	1	1		2		2006	3	1	1	2	1	2			2			2				2	2	2	1	2	2			2
保山	腾冲	固东	和平	530522	665	40061	1	1968	3	2	3	2	1	3	3	3	1	1	1		2		1990	4	6	3			2			2			2				2	2	2	2		2			2
保山	腾冲	固东	和平	530522	666	40061	1	1987	3	2	3	3	1	1	1	1	1	1	1		2		2009	2	1	1	2	1	2			2			2				1	2	2	2		2			2
保山	腾冲	曲石	双龙	530522	677	40065	1	1983	3	2	1	1	1	1	1	3	1	1	1		2		2004	2	1	1	2	1	2			2			2				2	2	2	2		2			2
保山	腾冲	曲石	箐桥	530522	678	40064	1	1982	3	3	3	3	3	3	3	3	3	1	1		2		2004	1	1	1	1	1	2			2			2				2	2	2	2		2			2
保山	腾冲	曲石	干乍	530522	681	40064	1	1989	3	3	3	3	3	3	3	3	3	1	1		2		2009	7	1	2			2			2			2				2	2	2	2		2			2
保山	腾冲	曲石	干乍	530522	682	40064	1	1988	3	3	3	3	3	1	3	3	3	1	1		2		2009	7	1	2			2			2			2				2	2	2	2		2			2
保山	腾冲	清水	驼峰	530522	699	40064	1	1982	3	2	2	2	2	3	1	2	2	1	1		2		2007	8	1	1	3	1	2			2			2				1	2	2	1	2	2			2
保山	腾冲	清水	文兴村	530522	700	40064	1	1987	3	3	1	3	1	1	3	3	3	1	1		2		2009	2	1	1	2	1	2			2			2				2	2	2	2		2			2
保山	腾冲	清水	三家	530522	715	40065	1	1984	3	2	3	3	3	3	3	3	3	1	1		1	2	2005	3	1	1	2	1	2			2			2				2	2	2	2		2			2
保山	腾冲	清水	良盈	530522	720	40066	1	1969	3	1	2	3	3	3	3	3	3	6	1		2		2004	8	1	1	2	1	2			2			2				1	1	2	2		2			2
保山	腾冲	清水	良盈	530522	721	40066	1	1979	3	2	2	2	1	1	2	1	1	6	1		2		2004	2	1	1	2	1	2			2			2				1	2	2	2		2			2
保山	腾冲	中和	新歧	530522	734	40066	1	1989	3	3	3	3	3	3	3	3	3	1	1		2		2007	11	1	1	2	1	2			2			2				2	2	2	2		2			2
保山	腾冲	中和	勐蚌	530522	735	40065	1	1985	3	2	1	2	1	1	1	1	1	1	1		2		2007	4	1	1	2	1	2			2			2				2	2	2	2		2			2
保山	腾冲	中和	勐蚌	530522	743	40065	1	1985	3	3	2	3	1	1	3	1	1	6	1		2		2009	5	1	1	2	1	2			2			2				1	2	2	1	2	2			2
保山	腾冲	中和	勐蚌	530522	746	40065	1	1988	3	2	2	2	1	1	1	3	1	3	1		2		2009	4	1	1	2	1	2			2			2				2	2	2	2		2			2
保山	腾冲	中和	勐新	530522	756	40065	1	1982	3	1	2	2	1	1	1	1	1	1	1		1	1	2006	5	1	1	2	1	2			2			2				2	2	2	2		1	1	1	2
保山	腾冲	中和	勐新	530522	763	40065	1	1986	3	2	3	3	1	1	1	2	1	1	1		2		2008	8	1	1	2	1	2			2			2				1	2	2	1	2	2			2
保山	腾冲	中和	高田	530522	767	40068	1	1990	3	2	2	2	1	1	1	1	3	1	4		1	2	2008	6	1	1	2	1	2			2			2				2	2	2	2		2			2
保山	腾冲	中和	新寨	530522	773	40067	1	1986	3	2	2	2	1	1	1	3	1	1	1		2		2007	6	1	1	2	1	2			2			2				2	2	2	2		2			2
保山	腾冲	中和	高田	530522	778	40068	1	1989	3	3	2	2	3	3	3	3	3	1	1		2		2009	4	1	1	2	1	2			2			2				2	2	2	2		2			2
保山	腾冲	中和	樊家营	530522	781	40068	1	1984	3	2	1	2	1	1	1	1	1	1	1		2		2005	4	1	1	2	1	2			2			2				2	2	2	2		2			2
保山	腾冲	中和	新歧	530522	798	40066	1	1989	3	2	2	2	1	1	1	3	3	1	1		2		2009	3	1	1	2	1	2			2			2				2	2	2	2		2			2
保山	腾冲	五合	鹿山	530522	201	40067	1	1989	2	3	3	3	3	3	3	3	3	1	1		2		2008		1	2			2			2			2				2	2	2	2		2			2
保山	腾冲	五合	金塘	530522	203	40067	1	1986	2	2	1	2	1	1	1	3	1	1	1		2		2004	5	1	1	2	1	2			2			2				2	2	2	1	1	2			2
保山	腾冲	明光	自治	530522	204	40067	1	1985	1	3	3	1	1	1	1	3	1	1	4		2		2005	9	1	1	2	1	2			2			2				2	2	2	2		2			2
保山	腾冲	明光	大寨二社	530522	207	40067	1	1975	1	2	2	2	1	1	1	3	3	1	1		2		1994	11	1	1	2	1	2			2			2				2	2	2	2		2			2
保山	腾冲	明光	麻栗	530522	208	40067	1	1984	1	3	3	3	3	3	3	3	3	1	1		2		2004	11	1	2			2			2			2				2	2	2	1	2	2			2
保山	腾冲	明光	周家寨	530522	209	40067	1	1981	2	2	2	2	2	2	2	3	3	1	1		2		2001	9	1	1	2	1	2			2			2				2	2	2	2		2			2
保山	腾冲	明光	大寨	530522	210	40067	1	1971	1	3	3	3	3	3	3	3	3	1	1		2		1994	7	1	1	2	2	2			2			2				1	2	2	2		2			2
保山	腾冲	明光	老家坡	530522	211	40067	1	1960	1	2	2	2	3	3	3	3	3	1	1		2		1982	10	1	1	2	1	2			2			2				2	2	2	2		2			2
保山	腾冲	明光	周家寨	530522	212	40067	1	1963	1	3	3	3	3	3	3	3	3	1	1		2		1977	6	1	1	2	1	2			2			2				2	2	2	2		2			2
保山	腾冲	明光	东营	530522	213	40067	1	1973	1	1	1	1	1	1	2	1	1	1	1		2		1990	12	1	1	2	1	2			2			2				1	2	2	2		2			2
保山	腾冲	明光	周家寨	530522	214	40067	1	1985	1	3	3	3	3	3	3	3	3	1	1		2		2001	4	1	1	2	1	2			2			2				2	2	2	2		2			2
保山	腾冲	明光	周家寨	530522	215	40067	1	1961	1	3	3	3	3	3	3	3	3	1	1		2		1977	11	2	1	2	1	2			2			2				2	2	2	2		2			2
保山	腾冲	明光	李家寨	530522	216	40067	1	1981	1	2	2	2	2	2	2	2	2	1	1		2		2001	12	1	1	2	1	2			2			2				2	2	2	1	2	2			2
保山	腾冲	明光	顺龙	530522	217	40067	1	1981	2	2	2	2	2	2	2	3	3	1	4		2		2004		1	1	2	1	2			2			2				2	2	2	2		2			2
保山	腾冲	明光	麻栎	530522	218	40067	1	1965	1	3	3	3	3	3	3	3	3	6	1		2		1989	7	1	1	2	1	2			2			2				2	2	2	2		2			2
保山	腾冲	明光	麻栗	530522	219	40067	1	1961	1	3	2	3	3	3	3	3	3	1	1		2		1979	2	1	1	2	1	2			2			2				1	2	2	2		2			2
保山	腾冲	明光	大寨三社	530522	220	40067	1	1971	1	3	3	3	3	3	3	3	3	1	1		2		1990	9	1	1	2	1	2			2			2				2	2	2	2		2			2
保山	腾冲	明光	麻栗	530522	221	40067	1	1964	1	2	2	2	1	1	1	1	1	1	1		2		1986	6	1	1	2	1	2			2			2				2	2	2	2		2			2
保山	腾冲	明光	麻栎	530522	222	40067	1	1968	2	2	1	1	1	1	1	1	1	1	1		2		1976	8	1	1	2	1	2			2			2				2	2	2	2		2			2
保山	腾冲	明光	麻栎大寨四社	530522	224	40067	1	1970	1	2	1	1	1	1	1	1	1	1	1		2		1992	3	1	1	2	1	2			2			2				2	2	2	2		2			2
保山	腾冲	明光	东营	530522	225	40067	1	1962	1	2	3	1	1	1	1	1	1	1	1		2		1984	3	1	1	2	1	2			2			2				2	2	2	2		2			2
保山	腾冲	明光	东营	530522	226	40067	1	1969	1	3	3	3	3	3	3	3	3	1	1		2		1984	4	1	1	2	1	2			2			2				2	2	2	2		2			2
保山	腾冲	明光	坡头	530522	227	40067	1	1985	2	2	1	2	1	1	1	1	1	4	1		2		2005	10	1	1	2	1	2			2			2				2	2	2	1	2	1	1	1	2
保山	腾冲	明光	东营	530522	228	40067	1	1969	2	3	3	3	3	3	3	3	3	1	1		2		1990	2	1	1	2	1	2			2			2				2	2	2	2		2			2
保山	腾冲	明光	九家寨	530522	229	40067	1	1963	1	3	3	3	3	3	3	3	3	1	1		2		1987	5	1	1	2	1	2			2			2				2	2	2	2		2			2
保山	腾冲	明光	东营	530522	231	40067	1	1980	2	3	3	3	3	3	3	3	3	1	1		2		2002	12	1	1	2	1	2			2			2				2	2	2	2		2			2
保山	腾冲	明光	李家寨	530522	232	40067	1	1980	1	3	3	3	3	3	3	3	3	1	4		2		2009	4	1	1	2	1	2			2			2				2	2	2	2		2			2
保山	腾冲	明光	大寨	530522	233	40067	1	1975	1	2	2	2	3	3	3	3	3	1	1		2		1992		1	1	2	1	2			2			2				2	2	2	2		2			2
保山	腾冲	明光	茶山河	530522	234	40067	1	1969	1	3	3	3	3	3	3	3	3	1	1		2		1992	8	1	1	2	1	2			2			2				2	2	2	2		2			2
保山	腾冲	明光	麻栗	530522	235	40067	1	1965	1	3	3	3	3	3	3	3	3	1	1		2		1986	1	1	1	2	1	2			2			2				2	2	2	2		2			2
保山	腾冲	明光	顺龙	530522	236	40067	1	1969	1	3	3	3	3	3	3	3	3	1	1		2		1988	9	1	1	2	1	2			2			2				2	2	2	2		2			2
保山	腾冲	明光	苏家寨	530522	237	40067	1	1987	1	3	3	3	3	3	3	3	3	1	1		2		2004		1	1	2	1	2			2			2				2	2	2	2		2			2
保山	腾冲	明光	麻栎	530522	238	40067	1	1969	1	2	2	2	3	3	3	3	3	1	1		2		1993	4	1	1	2	1	2			2			2				2	2	2	2		2			2
保山	腾冲	明光	苏家寨	530522	239	40067	1	1973	2	3	3	3	3	3	3	3	3	1	1		2		2000	6	1	1	2	1	2			2			2				2	2	2	2		2			2
保山	腾冲	明光	东营	530522	240	40067	1	1967	1	2	3	3	1	1	3	3	3	1	3		2		1989	4	1	1	2	1	2			2			2				2	2	2	2		2			2
保山	腾冲	明光	自治	530522	241	40067	1	1986	1	2	3	1	1	1	1	3	3	1	1		2		2004	2	1	1	2	1	2			2			2				2	2	2	2		2			2
保山	腾冲	明光	东营高楼子	530522	242	40067	1	1981	1	3	3	3	3	3	3	3	3	1	1		2		2008	6	1	1	2	1	2			2			2				2	2	2	2		2			2
保山	腾冲	明光		530522	243	40067	1	1989	1	3	3	3	3	3	3	3	3	1	1		2		2008		1	1	2	1	2			2			2				2	2	2	1	2	2			2
保山	腾冲	明光	东营	530522	244	40067	1	1979	2	2	2	2	1	1	1	1	1	1	1		2		1994	9	1	1	2	1	2			2			2				2	2	2	2		2			2
保山	腾冲	明光	自治	530522	245	40067	1	1990	1	3	3	3	3	3	3	3	3	1	1		2		2009	4	1	1	2	1	2			2			2				2	2	2	2		2			2
保山	腾冲	明光	顺龙	530522	246	40067	1	1986	1	2	1	1	1	1	3	3	3	1	1		2		2002	4	1	1	2	1	2			2			2				2	2	2	2		2			2
保山	腾冲	明光		530522	247	40066	1	1962	1	3	3	3	3	3	3	3	3	1	5	2	2		2009	6	1	1	2	1	2			2			2				2	2	2	2		2			2
保山	腾冲	明光		530522	248	40067	1	1979	1	3	3	3	3	3	3	3	3	1	1		2		2009	6	1	1	2	1	2			2			2				2	2	2	2		2			2
保山	腾冲	明光	东营	530522	249	40067	1	1976	1	2	2	3	1	1	1	1	1	1	1		2		1994	2	1	1	2	1	2			2			2				1	2	2	2		2			2
保山	腾冲	明光	朱家寨	530522	250	40067	1	1954	2	3	3	3	3	3	3	3	3	1	1		2		1974		1	2			2			2			2				2	2	2	2		2			2
保山	腾冲	明光	麻栗	530522	251	40067	1	1949	1	3	3	3	3	3	3	3	3	1	1		2		1970		1	2			2			2			2				2	2	2	2		2			2
保山	腾冲	明光	顺龙	530522	252	40067	1	1971	1	2	2	3	3	3	3	3	3	1	1		2		1989	8	1	1	2	1	2			2			2				2	2	2	2		2			2
保山	腾冲	明光	东营	530522	253	40067	1	1983	2	2	2	3	1	1	1	1	1	1	1		2		1999	12	1	1	2	1	2			2			2				1	2	1	2		2			2
保山	腾冲	明光	东营	530522	254	40067	1	1974	1	2	2	3	3	2	2	3	3	1	1		2		1993	3	1	1	2	1	2			2			2				2	2	2	2		2			2
保山	腾冲	明光	沙河	530522	255	40067	1	1982	2	3	3	3	3	3	3	3	3	1	1		2		2003		1	1	2	1	2			2			2				1	2	2	2		2			2
保山	腾冲	明光	自治	530522	256	40067	1	1963	1	2	2	2	1	1	3	3	3	1	1		2		1986	1	1	1	2	1	2			2			2				2	2	2	2		2			2
保山	腾冲	明光	顺龙	530522	257	40067	1	1989	1	3	3	3	3	3	3	3	3	1	1		2		2007	7	1	1	2	1	2			2			2				2	2	2	1	2	2			2
保山	腾冲	明光		530522	258	40067	1	1985	1	3	3	3	3	3	3	3	3	1	1		2		2007	2	1	1	2	1	2			2			2				2	2	2	1	2	2			2
保山	腾冲	明光	麻栎	530522	259	40067	1	1967	1	3	3	3	3	3	3	3	3	1	1		2		1986	10	1	1	2	1	2			2			2				2	2	2	2		2			2
保山	腾冲	明光	麻栗老寨子	530522	260	40067	1	1949	1	3	3	3	3	3	3	3	3	1	1		2		1982	1	1	2			2			2			2				2	2	2	2		2			2
保山	腾冲	明光	坡头	530522	261	40067	1	1981	1	3	3	3	3	3	3	3	3	1	1		2		1999	5	1	1	2	1	2			2			2				2	2	2	2		2			2
保山	腾冲	明光	麻栗	530522	262	40067	1	1968	2	2	2	2	1	1	1	1	1	1	1		2		1993	1	1	1	2	1	2			2			2				2	2	2	2		2			2
保山	腾冲	明光	麻栎	530522	263	40067	1	1975	1	2	2	1	1	1	1	3	3	1	1		2		1995	3	1	1	2	1	2			2			2				2	2	2	2		2			2
保山	腾冲	明光	麻栗	530522	264	40067	1	1982	2	2	2	2	1	1	1	1	1	1	1		2		1997	3	1	1	2	1	2			2			2				2	2	2	2		2			2
保山	腾冲	明光	沙河	530522	265	40067	1	1985	2	2	2	3	3	3	3	3	3	1	1		2		2006	5	1	1	1	2	2			2			2				1	2	2	1	2	2			2
保山	腾冲	明光		530522	266	40067	1	1991	1	3	3	3	3	3	3	3	3	1	1		2		2009	6	1	1	2	1	2			2			2				2	2	2	2		2			2
保山	腾冲	明光		530522	267	40067	1	1991	2	3	3	3	3	3	3	3	3	1	1		2		2009	8	1	1	2	1	2			2			2				2	2	2	2		2			2
保山	腾冲	明光	东营	530522	268	40067	1	1992	1	3	3	3	3	3	3	3	3	1	1		2		2009	5	1	1	2	1	2			2			2				2	2	2	2		2			2
保山	腾冲	明光		530522	270	40067	1	1991	2	3	3	3	3	3	3	3	3	1	1		2		2008		1	1	2	1	2			2			2				2	2	2	2		2			2
保山	腾冲	明光	顺龙徐家二社	530522	271	40067	1	1979	1	2	2	2	1	1	1	1	1	1	1		2		2003	2	1	1	2	1	2			2			2				2	2	2	1	2	2			2
保山	腾冲	明光	新寨子	530522	272	40067	1	1975	1	3	3	3	3	3	3	3	3	1	1		2		1990		1	1	2	1	2			2			2				2	2	2	2		2			2
保山	腾冲	明光	新寨子	530522	274	40067	1	1984	1	3	3	3	3	3	3	3	3	1	1		2		2003	12	1	1	2	1	2			2			2				2	2	2	2		2			2
保山	腾冲	明光	高树根河	530522	275	40067	1	1986	1	2	2	2	3	3	3	3	3	1	1		2		2002		1	1	2	1	2			2			2				2	2	2	2		2			2
保山	腾冲	明光	顺龙丰山	530522	276	40067	1	1966	1	3	3	3	3	3	3	3	3	1	1		2		1986	11	1	1	2	1	2			2			2				2	2	2	2		2			2
保山	腾冲	明光	顺龙	530522	277	40067	1	1989	1	3	3	3	3	3	3	3	3	1	1		2		2009	2	1	1	2	1	2			2			2				2	2	2	2		2			2
保山	腾冲	明光	顺龙	530522	278	40067	1	1977	1	2	3	3	3	3	3	3	3	1	1		2		1996	2	1	1	2	1	2			2			2				1	2	2	2		2			2
保山	腾冲	明光	板山	530522	279	40067	1	1984	1	3	3	3	3	3	3	3	3	1	1		2		2008	12	1	1	2	1	2			2			2				2	2	2	2		2			2
保山	腾冲	明光	顺龙	530522	280	40067	1	1960	1	3	3	3	3	3	3	3	3	1	1		2		1988	11	1	1	2	1	2			2			2				2	2	2	2		2			2
保山	腾冲	明光	松山	530522	281	40067	1	1988	1	3	3	3	3	3	3	3	3	1	1		2		2008	1	1	1	2	1	2			2			2				2	2	2	2		2			2
保山	腾冲	明光	顺龙	530522	282	40067	1	1987	1	2	2	2	1	3	3	3	3	1	1		1	1	2006	4	1	1	2	1	2			2			2				2	2	2	2		2			2
保山	腾冲	明光	二尖山	530522	283	40067	1	1974	2	3	3	3	3	3	3	3	3	1	1		2		2006		1	1	2	1	2			2			2				2	2	2	2		2			2
保山	腾冲	明光	小寨河	530522	284	40067	1	1971	1	3	3	3	3	3	3	3	3	1	4		2		2005	1	1	1	2	1	2			2			2				2	2	2	2		2			2
保山	腾冲	明光	顺龙	530522	285	40067	1	1976	1	3	3	3	3	3	3	3	3	1	1		2		1996	12	1	1	2	1	2			2			2				2	2	2	2		2			2
保山	腾冲	明光	顺龙	530522	286	40067	1	1985	1	3	3	3	3	3	3	3	3	1	1		2		2006	8	1	1	2	1	2			2			2				2	2	2	2		2			2
保山	腾冲	明光	顺龙	530522	287	40067	1	1988	2	2	3	2	1	1	1	1	3	1	1		2		2007	7	1	1	2	1	2			2			2				2	2	2	2		2			2
保山	腾冲	明光	涩梨树	530522	288	40067	1	1965	1	3	3	3	3	3	3	3	3	1	1		2		1985	2	1	1	2	1	2			2			2				2	2	2	2		2			2
保山	腾冲	明光	顺龙	530522	289	40067	1	1986	2	2	2	2	1	1	1	1	1	1	1		1	1	2008	12	1	1	2	1	2			2			2				2	2	2	2		2			2
保山	腾冲	明光		530522	290	40067	1	1977	1	3	3	3	3	3	3	3	3	1	1		2		1995		1	1	2	1	2			2			2				2	2	2	2		2			2
保山	腾冲	明光	高树根河	530522	291	40067	1	1984	1	2	2	2	1	1	1	1	1	1	1		2		2002	2	1	1	2	1	2			2			2				1	2	2	1	2	2			2
保山	腾冲	明光	涩梨树	530522	292	40067	1	1967	1	3	3	3	3	3	3	3	3	1	1		2		1983		1	1	2	1	2			2			2				2	2	2	2		2			2
保山	腾冲	明光	麻栎	530522	293	40067	1	1975	1	2	2	1	1	1	1	3	1	1	1		2		1995	2	1	1	2	1	2			2			2				2	2	2	2		2			2
保山	腾冲	明光	自治	530522	294	40067	1	1970	1	3	2	2	1	1	1	3	3	1	1		2		1986	1	1	1	2	1	2			2			2				2	2	2	2		2			2
保山	腾冲	明光	涩梨树	530522	295	40067	1	1969	1	3	3	3	3	3	3	3	3	1	1		2		1989		1	1	1	2	2			2			2				2	2	2	2		2			2
保山	腾冲	明光	高树根河	530522	296	40067	1	1985	1	3	3	3	3	3	3	3	3	1	1		2		2005		1	1	2	1	2			2			2				2	2	2	2		2			2
保山	腾冲	明光	自治	530522	297	40067	1	1964	1	3	3	3	3	3	3	3	3	1	1		2		1989	1	1	1	2	1	2			2			2				2	2	2	2		2			2
保山	腾冲	明光	自治	530522	298	40067	1	1970	1	3	3	3	3	3	3	3	3	1	1		2		1991	7	1	1	2	1	2			2			2				2	2	2	2		2			2
保山	腾冲	明光	自治	530522	299	40067	1	1966	2	3	3	3	3	3	3	3	3	1	4		2		2000	1	1	1	2	1	2			2			2				2	2	2	2		2			2
保山	腾冲	明光	东营	530522	300	40067	1	1971	1	3	3	3	3	3	3	3	3	1	1		2		1990	2	1	1	2	1	2			2			2				2	2	2	2		2			2
保山	腾冲	猴桥	小杂河	530522	301	40069	1	1991	2	2	1	1	1	1	1	3	3	1	1		2		2009	5	1	1	1	1	2			2			2				2	2	2	2		2			2
保山	腾冲	猴桥	猴桥	530522	302	40069	1	1989	1	2	1	2	1	1	1	2	1	1	1		2		2006		1	1	2	1	2			2			2				1	2	2	1	2	2			2
保山	腾冲	猴桥	永新	530522	303	40069	1	1974	2	3	3	1	1	1	1	3	3	1	1		2		1993		1	1	2	1	2			2			2				2	2	2	2		2			2
保山	腾冲	猴桥	上街	530522	304	40069	1	1985	1	2	2	1	1	1	2	3	3	1	1		2		2009	8	1	1	2	1	2			2			2				2	2	2	2		2			2
保山	腾冲	猴桥	胆扎	530522	305	40069	1	1985	1	2	2	2	1	1	1	3	3	1	1		2		2004	4	1	1	2	1	2			2			2				2	2	2	2		2			2
保山	腾冲	猴桥	胆扎	530522	306	40069	1	1982	1	3	3	3	3	3	3	3	3	1	1		2		2004	4	1	1	2	1	2			2			2				1	2	2	2		2			2
保山	腾冲	猴桥	猴桥	530522	307	40069	1	1988	2	2	1	1	1	3	3	1	3	1	1		2		2006	11	1	2			2			2			2				1	2	2	2		2			2
保山	腾冲	猴桥	胆扎秀水沟	530522	308	40069	1	1983	1	3	3	3	3	3	3	3	3	1	1		2		2002	8	1	1	2	1	2			2			2				2	2	2	2		2			2
保山	腾冲	猴桥	胆扎大坡脚	530522	309	40069	1	1985	1	3	3	3	3	3	3	3	3	1	1		2		2007	11	1	1	2	1	2			2			2				2	2	2	2		2			2
保山	腾冲	猴桥	胆扎清水沟	530522	310	40069	1	1985	1	3	3	3	3	3	3	3	3	1	1		2		2004	10	1	1	2	1	2			2			2				2	2	2	2		2			2
保山	腾冲	猴桥	胆扎	530522	311	40069	1	1991	1	2	2	3	1	1	1	1	1	1	1		2		2006	11	1	1	2	1	2			2			2				1	2	2	2		2			2
保山	腾冲	猴桥	胆扎	530522	312	40069	1	1974	1	3	2	2	1	1	1	3	1	1	1		1	1	1996	1	1	1	2	1	2			2			2				1	1	1	1	1	2			2
保山	腾冲	猴桥		530522	314	40069	1	1988	1	3	3	3	3	3	3	3	3	1	1		2		2008	7	1	1	2	1	2			2			2				2	2	2	2		2			2
保山	腾冲	猴桥	黑泥塘	530522	316	40069	1	1971	1	2	3	1	3	3	1	3	1	1	1		2		2003	11	1	1	2	1	2			2			2				1	2	2	2		2			2
保山	腾冲	猴桥	北家寨	530522	319	40069	1	1990	2	3	1	1	1	1	1	1	1	1	1		2		2008	4	1	1	2	1	2			2			2				2	2	2	1	2	2			2
保山	腾冲	猴桥	箐口	530522	320	40069	1	1979	1	3	3	3	3	3	3	3	3	1	4		2		2008	1	1	1	2	1	2			2			2				2	2	2	2		2			2
保山	腾冲	猴桥	上街	530522	322	40069	1	1985	1	2	1	2	1	1	1	1	1	1	1		2		2006	3	1	1	1	2	2			2			2				2	2	2	1	2	2			2
保山	腾冲	猴桥	永兴	530522	323	40069	1	1977	2	2	3	3	1	3	1	2	3	1	1		2		2005	3	1	1	2	1	2			2			2				2	2	2	1	2	2			2
保山	腾冲	猴桥	永兴	530522	325	40069	1	1990	2	2	1	2	1	1	3	3	3	1	1		2		2008	6	1	1	2	1	2			2			2				2	2	2	2		2			2
保山	腾冲	猴桥	永兴	530522	327	40069	1	1974	1	3	1	2	1	1	1	1	1	1	2		2		2007		1	1	2	1	2			2			2				2	2	2	2		2			2
保山	腾冲	猴桥	永兴	530522	328	40069	1	1981	1	2	2	2	1	1	1	1	1	1	1		2		2006	2	1	1	2	1	2			2			2				1	2	2	1	2	2			2
保山	腾冲	猴桥	胆扎孙家坝	530522	329	40069	1	1986	1	3	3	3	3	3	3	3	3	1	1		2		1994	11	2	1	2	2	2			2			2				2	2	2	2		2			2
保山	腾冲	猴桥	轮马	530522	330	40069	1	1982	1	2	1	3	1	1	1	3	3	1	1		2		2004	3	1	1	2	1	2			2			2				1	2	2	2		2			2
保山	腾冲	猴桥	胆扎	530522	331	40069	1	1983	1	2	2	2	3	3	3	3	3	1	1		2		2005	11	1	1	2	1	2			2			2				1	2	2	2		2			2
保山	腾冲	猴桥	胆扎	530522	332	40069	1	1985	2	1	1	1	1	1	1	3	3	1	1		2		2005	6	1	1	1	2	2			2			2				1	2	2	1	2	2			2
保山	腾冲	猴桥	永兴	530522	333	40069	1	1981	1	3	3	3	3	3	3	3	3	1	1		2		2002	11	1	1	2	1	2			2			2				2	2	2	2		2			2
保山	腾冲	猴桥	箐口	530522	335	40069	1	1977	2	3	2	3	2	3	3	3	3	1	1		2		2006	12	1	1	2	1	2			2			2				2	2	2	2		2			2
保山	腾冲	猴桥	胆扎	530522	337	40069	1	1987	1	2	3	3	3	3	3	3	3	1	1		2		2004	8	1	1	2	1	2			2			2				1	2	2	2		2			2
保山	腾冲	猴桥	轮马	530522	339	40069	1	1989	2	2	1	1	1	1	1	1	1	1	1		2		2007	12	1	1	2	1	2			2			2				2	2	2	1	2	2			2
保山	腾冲	猴桥	轮马	530522	340	40069	1	1978	1	3	3	3	3	3	3	3	3	1	1		2		2005	11	1	1	2	1	2			2			2				2	2	2	2		2			2
保山	腾冲	猴桥	轮马	530522	341	40069	1	1977	1	3	3	3	3	3	3	3	3	1	1		2		2006	12	1	1	2	1	2			2			2				2	2	2	2		2			2
保山	腾冲	猴桥	轮马	530522	342	40069	1	1986	1	2	3	1	1	1	1	3	3	1	1		2		2002		1	1	2	1	2			2			2				2	2	2	2		2			2
保山	腾冲	猴桥	轮马	530522	343	40069	1	1977	2	2	2	2	1	1	1	1	1	1	1		2		2009	4	1	1	2	1	2			2			2				2	2	2	2		2			2
保山	腾冲	猴桥	永兴	530522	346	40069	1	1983	2	2	2	2	1	1	1	1	1	1	5	2	1	1	2009	9	1	2		2	2			2			2				2	2	2	2		1	1	1	2
保山	腾冲	猴桥	甘拜地	530522	347	40069	1	1968	1	2	2	2	1	1	1	1	1	1	4		2		2000		1	1	2	1	2			2			2				2	2	2	2		2			2
保山	腾冲	猴桥	胆扎	530522	348	40069	1	1987	1	3	3	3	3	3	3	3	3	1	1		2		2006	12	1	1	2	1	2			2			2				2	2	2	2		2			2
保山	腾冲	猴桥	胆扎	530522	349	40069	1	1987	1	3	3	3	3	3	3	3	3	1	1		2		2005	3	1	1	2	1	2			2			2				2	2	2	2		2			2
保山	腾冲	猴桥	胆扎	530522	350	40069	1	1982	1	3	3	3	3	3	3	3	3	1	1		2		2001		1	2			2			2			2				2	2	2	2		2			2
保山	腾冲	猴桥	东村	530522	353	40069	1	1974	1	1	1	1	1	1	1	1	1	1	1		2		2006		1	1	2	2	2			2			2				1	2	2	2		2			2
保山	腾冲	猴桥	花水	530522	355	40069	1	1991	2	3	3	3	3	3	3	3	3	1	1		2		2008	5	1	1	1	2	2			2			2				1	2	2	1	2	2			2
保山	腾冲	猴桥	花水	530522	356	40069	1	1987	1	3	3	1	1	1	1	1	1	1	1		2		2004	5	1	1	2	1	2			2			2				1	2	2	1	2	2			2
保山	腾冲	猴桥	花水	530522	357	40069	1	1989	1	3	3	3	3	3	3	3	3	1	1		2		2004	4	1	1	2	2	2			2			2				1	2	2	2		2			2
保山	腾冲	猴桥	永兴	530522	358	40069	1	1984	1	3	3	3	3	3	3	3	3	1	1		2		2004	2	1	2			2			2			2				2	2	2	2		2			2
保山	腾冲	猴桥	永兴	530522	359	40069	1	1984	1	3	3	3	3	3	3	3	3	1	1		2		2008	12	1	1	2	1	2			2			2				2	2	2	2		2			2
保山	腾冲	猴桥	永兴	530522	360	40069	1	1991	1	3	3	3	3	3	3	3	3	1	1		2		2009	5	1	1	2	1	2			2			2				2	2	2	2		2			2
保山	腾冲	猴桥	永兴	530522	361	40069	1	1986	1	2	3	3	3	1	3	3	1	1	1		2		2003	10	1	1	2	1	2			2			2				2	2	2	2		2			2
保山	腾冲	猴桥	永兴	530522	362	40069	1	1988	1	3	1	2	1	1	1	1	1	1	1		2		2003	1	1	1	2	1	2			2			2				2	2	2	2		2			2
保山	腾冲	猴桥	永兴	530522	364	40069	1	1986	2	2	2	1	1	3	3	3	3	1	1		2		2008	1	1	1	2	1	2			2			2				2	2	2	2		2			2
保山	腾冲	猴桥	永兴	530522	365	40069	1	1987	2	2	1	2	3	3	3	3	3	1	1		2		2008	3	1	1	2	1	2			2			2				2	2	2	2		2			2
保山	腾冲	猴桥	东村胡家寨	530522	367	40069	1	1985	2	2	2	2	1	1	3	3	1	1	1		2		2006	4	1	1	2	1	2			2			2				2	2	2	2		2			2
保山	腾冲	猴桥	猴桥豆家寨	530522	368	40069	1	1986	1	3	3	3	3	3	3	3	3	1	1		2		2003	11	1	1	1	1	2			2			2				1	2	2	1	2	2			2
保山	腾冲	猴桥	黑泥塘	530522	369	40069	1	1989	1	3	3	3	3	3	3	3	3	1	1		2		2007	4	1	1	1	2	2			2			2				2	2	2	2		2			2
保山	腾冲	猴桥	猴桥	530522	370	40069	1	1992	1	3	3	3	3	3	3	3	3	1	1		2		2008	5	1	1	2	1	2			2			2				2	2	2	2		2			2
保山	腾冲	猴桥	猴桥	530522	372	40069	1	1990	1	3	3	3	3	3	3	3	3	1	1		2		2006	1	1	1	2	1	2			2			2				2	2	2	2		2			2
保山	腾冲	猴桥	黑泥塘	530522	373	40069	1	1980	1	3	3	3	3	3	3	3	3	1	1		2		2000	4	1	1	2	1	2			2			2				2	2	2	2		2			2
保山	腾冲	猴桥	黑泥塘	530522	374	40069	1	1988	1	3	3	3	3	3	3	3	3	1	1		2		2006	1	1	1	2	1	2			2			2				2	2	2	2		2			2
保山	腾冲	猴桥	黑泥塘	530522	375	40069	1	1987	1	3	3	3	3	3	3	3	3	1	1		2		2003	11	1	1	2	1	2			2			2				2	2	2	2		2			2
保山	腾冲	猴桥	东村上马桥	530522	377	40069	1	1989	2	3	2	2	1	1	1	1	1	1	1		2		2009	9	1	1	2	1	2			2			2				1	2	2	2		2			2
保山	腾冲	猴桥	猴桥	530522	378	40069	1	1985	1	2	3	3	3	3	1	3	1	1	1		2		2003	3	1	1	2	1	2			2			2				1	2	2	2		2			2
保山	腾冲	猴桥	永兴干河	530522	379	40069	1	1984	2	2	3	1	1	1	1	1	1	1	1		2		2005	4	1	1	2	1	2			2			2				2	2	2	2		2			2
保山	腾冲	猴桥	猴桥	530522	380	40069	1	1984	1	3	3	3	3	3	3	3	3	1	1		2		2006		1	1	2	1	2			2			2				2	2	2	2		2			2
保山	腾冲	猴桥	猴桥	530522	383	40069	1	1980	1	3	3	3	3	3	3	3	3	1	1		2		2000		1	1	2	1	2			2			2				2	2	2	2		2			2
保山	腾冲	猴桥	灯草地	530522	384	40069	1	1991	1	3	3	3	3	3	3	3	3	1	1		2		2006		1	1	2	1	2			2			2				2	2	2	2		2			2
保山	腾冲	猴桥	灯草地	530522	385	40069	1	1983	1	3	3	3	3	3	3	3	3	1	1		2		2004		1	1	2	1	2			2			2				1	2	2	1	2	2			2
保山	腾冲	猴桥	猴桥	530522	386	40069	1	1984	1	3	3	3	3	3	3	3	3	1	1		2		2000	9	1	1	2	1	2			2			2				2	2	2	2		2			2
保山	腾冲	腾越	勐连	530522	388	40071	1	1976	2	3	3	3	3	3	3	3	3	1	1		2		2000		1	2			2			2			2				2	2	2	2		2			2
保山	腾冲	腾越	勐连	530522	389	40071	1	1987	2	2	2	2	1	1	1	1	1	1	1		2		2004	11	1	1	2	1	2			2			2				1	2	2	2		2			2
保山	腾冲	腾越	勐连	530522	390	40071	1	1986	1	3	3	3	3	3	3	3	3	1	1		2		2008	2	1	1	2	1	2			2			2				2	2	2	2		2			2
保山	腾冲	腾越	勐连	530522	391	40071	1	1987	2	3	1	2	1	1	1	3	3	1	1		2		2009	3	1	2			2			2			2				2	2	2	2		2			2
保山	腾冲	腾越	勐连	530522	392	40071	1	1985	2	3	3	3	1	1	1	1	3	1	1		2		2009	4	1	2			2			2			2				2	2	2	2		2			2
保山	腾冲	腾越	勐连	530522	393	40071	1	1984	1	3	3	3	3	3	3	3	3	4	1		2		2003	9	1	1	1	2	2			2			2				2	2	2	1	1	2			2
保山	腾冲	腾越	勐连	530522	394	40071	1	1972	1	3	3	3	3	3	3	3	3	1	1		2		1995		1	1	2	1	2			2			2				2	2	2	2		2			2
保山	腾冲	腾越	勐连	530522	395	40071	1	1991	2	3	3	3	3	3	3	3	3	1	1		2		2009	8	1	2			2			2			2				2	2	2	2		1	1	1	2
保山	腾冲	腾越	勐连	530522	396	40071	1	1981	2	3	2	2	3	3	3	3	3	1	1		2		2007	6	1	1	2	1	2			2			2				2	2	2	1	2	2			2
保山	腾冲	腾越	勐连	530522	397	40071	1	1977	2	1	1	2	1	1	1	1	1	1	1		2		2001	11	1	1	1	2	2			2			2				2	2	2	2		2			2
保山	腾冲	腾越	勐连	530522	398	40071	1	1988	2	2	2	2	1	1	1	1	1	1	1		2		2006	9	1	1	1	3	2			2			2				1	2	2	2		2			2
保山	腾冲	腾越	勐连	530522	399	40071	1	1982	2	2	1	1	1	1	1	1	1	1	4		2		2007	7	1	1	2	1	2			2			2				2	2	2	1	2	2			2
保山	腾冲	腾越	勐连	530522	400	40071	1	1981	2	2	1	2	1	1	1	1	1	3	1		2		2007	2	1	1	2	1	2			2			2				1	2	2	2		2			2
保山	腾冲	腾越	勐连	530522	401	40071	1	1968	2	3	3	2	3	3	3	3	3	1	1		2		1987	7	1	1	1	3	2			2			2				2	2	2	1	1	2			2
保山	腾冲	腾越	勐连	530522	402	40071	1	1963	1	3	3	2	1	3	1	1	1	1	1		2		1995	3	1	1	2	1	2			2			2				1	2	1	2		2			2
保山	腾冲	腾越	勐连	530522	403	40071	1	1987	1	3	2	2	2	3	3	3	3	1	5	2	2		2001	10	1	1	2	1	2			2			2				2	2	2	2		2			2
保山	腾冲	腾越	勐连	530522	404	40071	1	1979	2	3	1	2	1	1	1	1	1	1	4		2		2006	5	1	1	2	2	2			2			2				1	2	2	2		2			2
保山	腾冲	腾越	山源社区	530522	405	40072	1	1969	2	3	2	2	1	1	1	1	1	3	1		2		1999	12	1	2			2			2			2				2	2	2	2		2			2
保山	腾冲	腾越	新沙坝	530522	406	40072	1	1985	2	3	2	2	1	1	1	1	1	4	1		2		2007	1	1	1	2	1	2			2			2				2	2	2	1	2	2			2
保山	腾冲	腾越	黄坡	530522	407	40072	1	1984	2	2	3	3	3	1	1	1	1	1	1		1	2	2005	4	1	1	2	1	2			2			2				1	2	2	1	2	2			2
保山	腾冲	腾越	黄坡	530522	408	40072	1	1982	2	2	2	2	1	3	3	3	2	1	1		2		2002	6	1	1	2	1	2			2			2				2	2	2	2		2			2
保山	腾冲	腾越	永乐	530522	411	40072	1	1978	2	2	1	2	1	1	1	3	3	1	1		2		2006	11	1	1	2	1	2			2			2				2	2	2	2		2			2
保山	腾冲	腾越	朝阳	530522	413	40072	1	1987	1	1	1	1	1	1	1	2	2	1	1		2		2007	12	1	1	2	1	2			2			2				2	2	2	2		2			2
保山	腾冲	腾越	热海	530522	418	40072	1	1972	2	2	2	2	1	1	1	1	1	1	1		2		1994	5	1	1	2	1	2			2			2				2	2	2	2		2			2
保山	腾冲	腾越	洞山黄坡	530522	419	40072	1	1984	2	3	1	1	1	1	1	3	3	4	1		2		2000	12	1	1	2	1	2			2			2				2	2	2	2		2			2
保山	腾冲	腾越	火山社区	530522	421	40072	1	1971	2	3	3	2	1	1	1	3	3	1	1		2		1995	11	2	1	2	1	2			2			2				2	2	2	2		2			2
保山	腾冲	腾越	黄坡	530522	423	40072	1	1979	2	2	1	2	1	1	1	1	1	4	1		2		2005	6	1	1	2	1	2			2			2				2	2	2	2		2			2
保山	腾冲	腾越	黄坡	530522	424	40072	1	1978	2	2	1	2	1	1	1	3	1	6	1		2		2004	5	1	1	1	1	2			2			2				2	2	2	2		2			2
保山	腾冲	腾越	玉壁	530522	425	40072	1	1990	1	3	3	3	3	3	3	3	3	1	1		2		2009	7	1	1	2	1	2			2			2				2	2	2	2		2			2
保山	腾冲	腾越	热海社区	530522	426	40072	1	1972	1	2	2	2	1	1	3	3	3	4	1		2		1995	11	1	1	2	1	2			2			2				2	2	2	2		2			2
保山	腾冲	腾越	洞山	530522	427	40072	1	1968	1	3	3	3	3	3	3	3	3	1	1		2		2000	1	1	1	2	1	2			2			2				2	2	2	2		2			2
保山	腾冲	腾越	小西上马常	530522	428	40073	1	1972	1	3	1	2	1	1	1	1	1	3	1		2		1990		1	1	2	1	2			2			2				2	2	2	2		2			2
保山	腾冲	腾越	小西大宽邑	530522	429	40073	1	1987	2	2	2	2	1	2	1	1	2	1	1		1	1	2008	7	1	1	2	1	2			2			2				1	2	2	1	1	2			2
保山	腾冲	腾越	小西东升	530522	430	40073	1	1987	2	2	2	2	1	1	1	1	1	3	1		2		1990	1	1	1	2	1	2			2			2				1	2	2	1	1	2			2
保山	腾冲	腾越	上马常	530522	431	40073	1	1975	2	2	1	2	1	1	1	1	1	4	1		2		1998		1	1	2	1	2			2			2				1	2	2	2		2			2
保山	腾冲	腾越	小西东升	530522	432	40073	1	1979	1	2	2	2	1	1	1	1	1	1	1		2		2007	4	1	1	2	1	2			2			2				2	2	2	2		2			2
保山	腾冲	腾越	小西田心	530522	436	40073	1	1979	1	1	1	1	1	1	1	3	3	1	1		2		2006	10	1	1	2	1	2			2			2				1	2	2	2		2			2
保山	腾冲	腾越	小西云山	530522	437	40073	1	1984	2	2	3	3	3	1	1	3	3	1	1		2		2009	2	1	1	2	1	2			2			2				2	2	2	1	2	2			2
保山	腾冲	腾越	小西侍郎坝	530522	439	40073	1	1956	2	3	3	3	3	3	3	3	3	1	5	2	2		1998	2	1	1	2	1	2			2			2				2	2	2	2		2			2
保山	腾冲	腾越	小西山河	530522	440	40073	1	1983	2	3	2	2	1	2	1	3	3	1	1		2		2006		1	1	2	1	2			2			2				1	2	2	2		2			2
保山	腾冲	腾越	小西岗峨	530522	441	40073	1	1987	1	1	2	2	1	1	1	1	1	1	1		2		2007	1	1	1	2	1	2			2			2				2	2	2	2		2			2
保山	腾冲	腾越	小西岗峨	530522	442	40073	1	1991	2	3	3	3	3	3	3	3	3	1	1		2		2009		1	1	2	1	2			2			2				2	2	2	2		2			2
保山	腾冲	腾越	小西岗峨	530522	443	40073	1	1989	2	2	2	2	1	1	1	1	1	1	1		2		2009	2	1	1	2	1	2			2			2				2	2	2	2		2			2
保山	腾冲	腾越	小西油灯	530522	446	40073	1	1982	2	2	2	2	1	1	1	1	1	1	1		2		2008	12	1	1	2	1	2			2			2				2	2	2	2		2			2
保山	腾冲	腾越	小西凤山	530522	447	40073	1	1975	2	3	2	2	1	1	2	1	1	1	1		2		1999		1	1	2	1	2			2			2				1	2	2	2		2			2
保山	腾冲	腾越	小西大竹园	530522	448	40072	1	1982	2	2	2	2	1	1	3	3	3	1	1		2		2004	5	1	2			2			2			2				1	2	2	2		2			2
保山	腾冲	蒲川	龙朝	530522	449	40067	1	1984	2	2	2	2	1	1	1	1	1	1	1		2		2007	5	1	1	2	1	2			2			2				2	2	2	2		2			2
保山	腾冲	蒲川	平山	530522	450	40067	1	1988	1	2	2	2	1	1	1	3	1	1	1		2		2006	4	1	1	2	4	2			2			2				2	2	2	2		2			2
保山	腾冲	蒲川	米果	530522	451	40067	1	1976	1	1	1	2	1	1	1	1	1	1	1		2		2004	11	1	1	2	1	2			2			2				2	2	2	2		2			2
保山	腾冲	蒲川	小曼别	530522	452	40067	1	1990	1	3	2	2	1	1	3	1	3	1	2		2		2006	7	1	2			2			2			2				1	2	2	2		2			2
保山	腾冲	蒲川	米果	530522	453	40067	1	1990	2	1	2	2	1	1	1	1	1	1	1		2		2007	8	1	1	2	1	2			2			2				2	2	2	2		2			2
保山	腾冲	蒲川	米果	530522	454	40067	1	1982	1	2	2	2	1	1	3	1	3	1	3		2		2006	6	1	1	2	1	2			2			2				2	2	2	2		2			2
保山	腾冲	蒲川	米果	530522	455	40067	1	1982	1	2	1	1	1	1	3	3	1	1	1		2		2004	10	1	1	2	1	2			2			2				2	2	2	2		2			2
保山	腾冲	蒲川	米果	530522	456	40067	1	1982	1	2	3	3	2	1	1	1	1	1	1		2		1998	12	1	1	2	1	2			2			2				2	2	2	2		2			2
保山	腾冲	蒲川	米果	530522	457	40067	1	1990	2	3	2	2	1	1	3	1	3	1	1		2		2008	5	1	2			2			2			2				1	2	1	2		2			2
保山	腾冲	蒲川	小曼别	530522	461	40067	1	1982	2	3	3	3	3	3	3	3	3	1	3		1	1	2007	8	1	1	2	1	2			2			2				1	2	2	1	1	2			2
保山	腾冲	蒲川	米果	530522	463	40067	1	1982	1	2	2	2	1	1	3	1	3	1	1		2		2007	2	1	1	2	1	2			2			2				1	2	2	2		2			2
保山	腾冲	蒲川	米果	530522	464	40067	1	1970	1	3	3	3	1	1	1	2	1	1	1		2		2009	8	1	2			2			2			2				1	2	2	2		2			2
保山	腾冲	蒲川	米果	530522	465	40067	1	1986	1	2	2	3	1	3	3	1	3	1	1		2		2008	2	1	1	2	1	2			2			2				2	2	2	1	1	2			2
保山	腾冲	蒲川	龙朝	530522	466	40067	1	1989	1	2	2	2	1	1	1	1	1	1	1		2		2007	12	1	1	2	1	2			2			2				2	2	2	2		2			2
保山	腾冲	蒲川	龙朝	530522	467	40067	1	1989	1	2	3	3	3	3	3	1	3	1	1		2		2008	7	1	2			2			2			2				1	2	2	1	1	2			2
保山	腾冲	蒲川	米果	530522	468	40067	1	1979	2	2	3	3	1	1	1	3	3	1	1		2		2004	9	1	1	2	1	2			2			2				1	2	2	1	1	2			2
保山	腾冲	蒲川	米果	530522	469	40067	1	1975	2	2	2	2	1	1	1	1	3	1	1		2		2002	5	1	2			2			2			2				1	2	2	2		2			2
保山	腾冲	蒲川	小曼别	530522	470	40067	1	1980	1	2	2	2	1	1	1	1	1	1	1		2		2001	2	1	1	2	1	2			2			2				2	2	2	2		2			2
保山	腾冲	蒲川	龙朝	530522	471	40067	1	1982	1	2	2	2	1	1	1	1	1	1	1		2		2007	9	1	1	2	1	2			2			2				2	2	2	2		2			2
保山	腾冲	蒲川	小曼别	530522	472	40067	1	1983	1	3	3	3	1	1	3	3	3	1	4		2		2003	11	1	1	2	1	2			2			2				2	2	2	2		2			2
保山	腾冲	蒲川	小曼别	530522	473	40067	1	1984	2	2	2	2	1	1	1	1	1	1	1		2		2004	2	1	1	2	1	2			2			2				1	2	2	2		2			2
保山	腾冲	蒲川	小曼别	530522	474	40067	1	1980	1	3	2	2	1	1	1	1	1	1	1		2		2003	3	1	1	2	1	2			2			2				2	2	2	2		2			2
保山	腾冲	蒲川	户弄	530522	475	40068	1	1987	1	2	3	2	1	1	1	1	1	4	1		2		2007	5	1	1	2	1	2			2			2				2	2	2	1	2	2			2
保山	腾冲	蒲川	向阳	530522	476	40068	1	1986	1	2	2	2	2	1	1	1	1	1	1		2		2001	8	1	1	2	1	2			2			2				1	2	2	2		2			2
保山	腾冲	蒲川	鱼塘	530522	477	40068	1	1975	1	3	2	2	1	1	1	1	1	1	4		2		2002	7	1	1	2	1	2			2			2				1	2	2	2		2			2
保山	腾冲	蒲川	曼朵	530522	478	40068	1	1987	2	2	2	2	1	1	1	1	1	1	1		2		2005	9	1	1	2	1	2			2			2				2	2	2	2		2			2
保山	腾冲	蒲川	向阳	530522	479	40067	1	1987	1	2	3	1	1	1	3	3	3	1	1		2		2007	9	1	1	2	1	2			2			2				1	2	2	2		2			2
保山	腾冲	蒲川	向阳	530522	480	40068	1	1986	1	2	2	2	2	2	2	2	1	1	1		2		2006	11	1	1	2	1	2			2			2				1	1	1	1	1	2			2
保山	腾冲	蒲川	向阳	530522	481	40068	1	1975	1	3	3	3	1	1	1	3	3	1	1		2		1998	3	1	1	2	2	2			2			2				2	2	2	2		2			2
保山	腾冲	蒲川	向阳	530522	482	40068	1	1979	1	3	2	2	3	3	1	1	1	1	1		2		2003	4	1	1	2	1	2			2			2				1	2	2	2		2			2
保山	腾冲	蒲川	向阳	530522	483	40068	1	1990	2	2	3	3	3	3	3	3	3	1	1		2		2005	5	1	1	1	2	2			2			2				2	2	2	2		2			2
保山	腾冲	蒲川	向阳	530522	484	40068	1	1980	1	3	3	3	1	1	1	1	1	6	1		2		2000	2	1	1	2	1	2			2			2				1	2	2	2		2			2
保山	腾冲	蒲川	向阳	530522	485	40068	1	1984	1	2	3	2	1	1	1	1	1	1	1		2		2002	5	1	1	2	1	2			2			2				1	2	2	2		2			2
保山	腾冲	蒲川	向阳	530522	486	40068	1	1983	1	2	2	1	1	1	1	1	1	1	1		1	1	2009	2	1	1	1	1	2			2			2				1	1	2	1	1	2			2
保山	腾冲	蒲川	向阳	530522	487	40068	1	1968	1	3	3	3	3	3	3	3	3	1	2		2		2007	5	1	1	2	1	2			2			2				1	1	1	1	1	2			2
保山	腾冲	蒲川	向阳	530522	488	40068	1	1989	1	2	2	2	1	1	1	1	1	1	1		1	1	2007	4	1	1	1	1	2			2			2				1	1	2	1	1	2			2
保山	腾冲	蒲川	柳冲	530522	489	40068	1	1978	1	3	3	3	1	1	1	1	1	1	4		2		2005	8	1	1	2	1	2			2			2				1	2	2	2		2			2
保山	腾冲	蒲川	茅草地	530522	490	40068	1	1978	1	3	3	2	1	3	3	1	1	1	1		2		2002	3	1	1	2	1	2			2			2				2	2	2	2		2			2
保山	腾冲	蒲川	向阳	530522	491	40068	1	1990	2	3	3	3	3	3	3	3	3	1	1		2		2009	5	1	1	2	1	2			2			2				2	2	1	2		2			2
保山	腾冲	蒲川	茅草地	530522	492	40068	1	1986	2	2	2	2	1	1	1	1	1	1	1		1	1	2006	7	1	1	1	1	2			2			2				1	1	2	1	1	2			2
保山	腾冲	蒲川	向阳	530522	493	40068	1	1984	2	3	3	3	3	3	3	3	3	1	1		2		2006	2	1	1	2	1	2			2			2				2	2	1	1	2	2			2
保山	腾冲	蒲川	茅草地	530522	495	40067	1	1990	1	3	3	3	3	3	3	3	3	6	1		1	1	2008	12	1	1	2	1	2			2			2				2	2	2	1	2	2			2
保山	腾冲	蒲川	茅草地	530522	496	40068	1	1987	2	2	2	2	1	1	1	1	1	1	1		2		2008	9	1	1	1	1	2			2			2				2	2	2	2		2			2
保山	腾冲	蒲川	茅草地	530522	497	40068	1	1986	1	3	3	3	3	3	3	3	3	1	1		2		2002	2	1	1	2	1	2			2			2				2	2	2	2		2			2
保山	腾冲	蒲川	向阳	530522	498	40068	1	1988	1	3	3	2	1	1	1	1	1	6	1		1	1	2007	3	1	1	2	1	2			2			2				1	2	2	1	1	2			2
保山	腾冲	蒲川	茅草地	530522	501	40068	1	1990	2	3	3	3	1	1	3	3	1	1	1		1	2	2007	6	1	1	2	1	2			2			2				2	2	2	2		2			2
保山	腾冲	蒲川	龙朝	530522	502	40068	1	1972	1	3	3	3	1	1	3	3	3	1	1		2		2006	4	1	2			2			2			2				2	2	2	2		2			2
保山	腾冲	蒲川	茅草地	530522	503	40068	1	1968	1	2	2	2	1	1	1	1	1	1	5	2	2		2008	11	1	1	1	2	2			2			2				2	2	2	2		2			2
保山	腾冲	蒲川	清河	530522	504	40069	1	1982	2	2	2	2	1	1	1	1	1	1	2		2	2	2002	10	1	1	1	1	2			2			2				2	2	2	2		2			2
保山	腾冲	蒲川	大曼别	530522	506	40069	1	1969	1	3	3	3	1	1	1	1	1	1	5	3	2		2008	10	1	1	2	1	2			2			2				1	2	2	2		2			2
保山	腾冲	蒲川	清河	530522	508	40069	1	1990	2	2	2	2	1	1	1	1	1	1	1		2		2009	4	1	1	1	1	2			2			2				2	2	2	2		2			2
保山	腾冲	蒲川	清河	530522	510	40069	1	1987	2	2	2	2	1	1	1	1	1	1	1		2		2009	4	1	1	1	1	2			2			2				2	2	2	2		2			2
保山	腾冲	蒲川	大曼别	530522	511	40069	1	1977	1	3	3	3	2	1	1	3	3	1	4		2		2002	5	1	1	2	1	2			2			2				1	2	2	2		2			2
保山	腾冲	蒲川	下甲	530522	512	40069	1	1989	2	2	2	2	1	1	1	1	1	1	1		2		2009	3	1	1	1	2	2			2			2				2	2	2	2		2			2
保山	腾冲	蒲川	清河	530522	513	40069	1	1989	2	3	3	3	1	1	3	3	3	1	1		2		2009	4	1	1	2	1	2			2			2				2	2	2	2		2			2
保山	腾冲	蒲川	下甲	530522	514	40069	1	1987	1	3	3	3	3	3	3	3	3	1	1		2		2005	9	1	1	1	1	2			2			2				2	2	2	2		2			2
保山	腾冲	蒲川	坝外	530522	515	40069	1	1980	2	3	3	2	2	1	1	1	1	1	1		2		2000	8	1	1	2	1	2			2			2				1	2	2	2		2			2
保山	腾冲	蒲川	下甲	530522	517	40069	1	1977	2	2	2	2	1	1	1	1	1	1	4		2		2002	7	1	1	1	1	2			2			2				2	2	2	2		2			2
保山	腾冲	蒲川	坝外	530522	518	40069	1	1977	1	3	3	3	3	3	3	3	3	1	4		2		1995	7	1	1	1	1	2			2			2				2	2	2	2		2			2
保山	腾冲	蒲川	坝外	530522	519	40069	1	1978	1	3	3	3	1	1	1	1	1	6	1		2		2008	2	1	1	2	1	2			2			2				1	2	2	1	2	2			2
保山	腾冲	蒲川	下甲	530522	521	40069	1	1985	2	3	3	3	3	3	3	3	3	1	1		2		2006	5	1	1	2	1	2			2			2				2	2	2	2		2			2
保山	腾冲	蒲川	清河	530522	522	40067	1	1979	1	3	3	3	3	3	3	3	3	1	1		2		2001	5	1	1	2	1	2			2			2				2	2	2	2		2			2
保山	腾冲	蒲川	清河	530522	523	40069	1	1977	1	3	3	3	3	3	3	3	3	1	1		2		2002	8	1	1	1	2	2			2			2				2	2	2	2		2			2
保山	腾冲	蒲川	清河	530522	524	40069	1	1975	1	2	2	2	1	1	1	1	1	1	1		2		2007	8	1	1	1	1	2			2			2				2	2	2	2		2			2
保山	腾冲	蒲川	坝外	530522	525	40069	1	1973	1	3	3	3	1	1	3	3	3	1	1		2		1993	2	1	1	2	1	2			2			2				2	2	2	2		2			2
保山	腾冲	蒲川	清河	530522	526	40069	1	1984	2	3	3	3	3	3	1	1	1	4	1		2		2004	2	1	1	2	1	2			2			2				1	2	2	1	2	2			2
保山	腾冲	蒲川	清河	530522	527	40069	1	1961	1	2	2	2	1	1	1	1	1	1	1		2		1986	3	1	1	1	1	2			2			2				2	2	2	2		2			2
保山	腾冲	蒲川	濮家寨	530522	528	40069	1	1985	2	3	3	3	1	1	3	3	3	1	1		2		2005	2	1	1	2	1	2			2			2				2	2	2	2		2			2
保山	腾冲	蒲川	清河	530522	529	40069	1	1976	1	2	2	2	1	1	1	1	1	1	3		2		2000	1	1	1	1	1	2			2			2				2	2	2	2		2			2
保山	腾冲	蒲川	清河	530522	530	40069	1	1984	1	3	3	3	3	3	3	3	3	1	1		2		2002	9	1	1	1	1	2			2			2				2	2	2	1	2	2			2
保山	腾冲	蒲川	坝外	530522	531	40069	1	1979	1	3	3	3	1	1	3	3	3	1	1		2		2002	5	1	1	2	1	2			2			2				2	2	2	2		2			2
保山	腾冲	蒲川	曼东上	530522	532	40069	1	1976	1	3	3	3	3	1	1	1	1	1	1		2		1999	7	1	1	2	1	2			2			2				2	2	2	2		2			2
保山	腾冲	蒲川	岩峰	530522	533	40069	1	1977	2	2	2	2	1	1	1	1	1	1	1		2		2006	2	1	1	1	1	2			2			2				2	2	2	2		2			2
保山	腾冲	蒲川	清河	530522	534	40069	1	1981	1	2	2	2	1	1	1	1	1	1	1		2		2002	1	1	1	2	1	2			2			2				2	2	2	2		2			2
保山	腾冲	蒲川	龙朝	530522	535	40069	1	1993	2	2	2	2	1	1	1	1	1	1	1		2		2000	1	1	1	1	1	2			2			2				2	2	2	2		2			2
保山	腾冲	蒲川	大曼别	530522	536	40069	1	1969	1	3	3	3	3	3	1	1	1	1	4		2		2007	5	1	1	2	1	2			2			2				2	2	2	2		2			2
保山	腾冲	蒲川	坝外	530522	537	40069	1	1986	1	3	3	3	1	1	3	3	3	1	1		2		2005	4	1	1	1	1	2			2			2				2	2	2	2		2			2
保山	腾冲	蒲川	户弄	530522	538	40068	1	1982	2	2	2	2	1	1	1	1	1	1	1		2		2006	5	1	1	2	1	2			2			2				2	2	2	2		2			2
保山	腾冲	蒲川	向阳	530522	539	40070	1	1977	2	2	2	2	1	1	1	1	1	1	1		2		2006	5	1	1	2	1	2			2			2				2	2	2	2		2			2
保山	腾冲	蒲川	龙朝	530522	540	40067	1	1989	1	2	1	2	1	1	1	1	1	1	1		2		2009	2	1	1	2	1	2			2			2				2	2	2	2		2			2
保山	腾冲	滇滩	山寨	530522	542	40068	1	1985	2	2	2	2	1	1	1	1	1	1	1		2		2006	2	1	1	2	1	2			2			2				2	2	2	2		2			2
保山	腾冲	滇滩	联族	530522	545	40066	1	1991	2	2	3	1	1	1	3	2	1	1	1		2		1996	3	1	1	2	1	2			2			2				1	2	2	2		2			2
保山	腾冲	滇滩	胜利	530522	548	40067	1	1975	2	2	2	2	1	1	1	1	1	1	1		2		1997	4	1	1	2	1	2			2			2				2	2	2	2		2			2
保山	腾冲	滇滩	联族	530522	549	40067	1	1985	2	2	2	1	1	1	1	3	3	1	1		2		2005	7	1	1	2	1	2			2			2				1	1	1	2		2			2
保山	腾冲	滇滩	山寨	530522	550	40066	1	1978	2	2	2	2	1	1	1	1	1	1	1		2		1996	12	1	1	2	1	2			2			2				2	2	2	2		2			2
保山	腾冲	滇滩	联族	530522	555	40066	1	1987	1	2	2	2	1	1	1	1	1	1	1		2		2008	10	1	1	2	1	2			2			2				1	2	2	2		2			2
保山	腾冲	滇滩	联族	530522	557	40066	1	1987	1	3	2	3	1	1	1	3	1	1	1		2		2004	6	1	1	1	1	2			2			2				1	1	1	2		2			2
保山	腾冲	滇滩	联族	530522	559	40066	1	1980	2	2	2	2	1	3	3	1	1	1	1		2		2000	11	1	1	2	4	2			2			2				1	2	2	2		2			2
保山	腾冲	滇滩	联族	530522	561	40066	1	1982	1	2	3	2	1	1	3	3	3	1	1		2		2008	10	1	3			2			2			2				2	2	2	2		2			2
保山	腾冲	团田	丙弄	530522	564	40064	1	1959	1	1	1	2	1	1	1	3	3	1	1		2		1984	10	1	1	2	1	2			2			2				2	2	2	2		2			2
保山	腾冲	团田	燕寺	530522	565	40064	1	1989	1	2	1	1	1	1	3	3	1	1	1		2		2008	12	1	1	2	1	2			2			2				2	2	2	2		2			2
保山	腾冲	团田	后库	530522	566	40064	1	1982	2	2	2	2	1	1	1	3	1	1	1		2		2006	3	1	2			2			2			2				2	2	2	2		2			2
保山	腾冲	团田	后库	530522	567	40064	1	1982	2	2	2	2	1	1	1	1	1	1	1		2		2008	9	1	1	2	1	2			2			2				2	2	2	1	1	2			2
保山	腾冲	团田	后库	530522	569	40064	1	1980	2	2	1	2	1	1	1	2	1	1	1		2		2002	3	1	1	2	1	2			2			2				2	2	2	2		2			2
保山	腾冲	团田	曼弄	530522	570	40065	1	1982	2	2	3	2	3	1	1	3	3	1	1		2		1998	4	1	1	2	2	2			2			2				2	2	2	2		2			2
保山	腾冲	团田	燕寺	530522	571	40065	1	1983	2	2	3	3	3	3	3	3	3	1	1		2		2008	7	1	1	2	1	2			2			2				2	2	2	2		2			2
保山	腾冲	团田	后库	530522	572	40065	1	1976	1	3	3	3	3	3	1	1	1	1	1		1	1	2009	5	1	1	2	1	2			2			2				2	2	2	1	2	2			2
保山	腾冲	团田	后库	530522	573	40065	1	1972	1	1	1	2	1	1	1	1	1	1	1		2		1995	1	1	1	2	1	2			2			2				2	2	2	2		2			2
保山	腾冲	团田	燕寺	530522	574	40065	1	1977	2	2	1	2	1	1	1	2	3	1	1		2		2006	1	1	1	2	1	2			2			2				2	2	2	2		2			2
保山	腾冲	团田	燕寺	530522	575	40065	1	1978	2	2	2	2	1	1	1	1	1	1	1		2		1999	12	1	1	2	1	2			2			2				2	2	2	2		2			2
保山	腾冲	团田	弄岭	530522	577	40063	1	1986	2	1	2	1	1	1	1	1	1	1	1		2		2008	10	1	1	2	1	2			2			2				2	2	2	2		2			2
保山	腾冲	团田	丙弄	530522	581	40063	1	1979	1	2	2	1	1	1	1	2	1	1	1		2		1999	6	1	1	2	1	2			2			2				2	2	2	2		2			2
保山	腾冲	团田	燕寺	530522	582	40063	1	1981	2	2	1	1	1	1	1	1	1	1	1		2		2008	11	1	1	2	1	2			2			2				2	2	2	2		2			2
保山	腾冲	团田	丙弄	530522	583	40063	1	1982	1	2	2	2	1	1	1	2	1	1	1		1	1	2005	6	1	1	2	1	2			2			2				2	2	2	2		2			2
保山	腾冲	团田	丙弄	530522	584	40063	1	1981	2	2	2	2	1	1	1	1	1	1	1		1	1	2008	10	1	1	2	1	2			2			2				2	2	2	2		2			2
保山	腾冲	团田	燕寺	530522	585	40063	1	1984	2	2	1	2	1	2	1	2	1	1	1		2		2006	9	1	1	2	1	2			2			2				2	2	2	2		2			2
保山	腾冲	团田	曼歧	530522	587	40063	1	1981	1	2	2	2	1	1	1	1	1	1	1		2		2004	3	1	1	2	1	2			2			2				2	2	2	2		2			2
保山	腾冲	团田	弄岭	530522	589	40062	1	1987	2	2	1	2	1	1	1	1	1	1	1		2		2008	6	1	1	2	1	2			2			2				2	2	2	2		2			2
保山	腾冲	团田	曼哈	530522	590	40065	1	1973	1	3	3	3	3	3	3	3	3	1	1		2		2008	8	1	1	2	1	2			2			2				2	2	2	2		2			2
保山	腾冲	团田	燕寺	530522	591	40065	1	1979	2	2	1	2	1	1	1	1	1	1	1		2		2003	11	1	1	2	1	2			2			2				2	2	2	2		2			2
保山	腾冲	团田	后库	530522	592	40065	1	1978	1	2	2	1	1	1	1	2	3	1	1		2		2006	7	1	2			2			2			2				2	2	2	2		2			2
保山	腾冲	团田	燕寺	530522	594	40065	1	1980	1	2	3	1	3	1	3	3	3	1	1		2		2001	5	1	1	2	1	2			2			2				2	2	2	2		2			2
保山	腾冲	团田	曼歧	530522	595	40065	1	1990	2	3	3	3	3	3	3	3	3	1	1		2		2008	3	1	1	2	1	2			2			2				2	2	2	2		2			2
保山	腾冲	团田	曼哈	530522	596	40065	1	1981	1	3	3	3	3	3	3	3	1	1	1		2		2009	2	1	1	2	1	2			2			2				2	2	2	1	1	2			2
保山	腾冲	团田	曼哈	530522	597	40065	1	1984	1	3	3	3	3	3	3	3	3	1	1		1	1	2008	3	1	1	2	1	2			2			2				2	2	2	1	1	2			2
保山	腾冲	团田	丙弄	530522	598	40065	1	1984	2	2	1	1	1	1	1	1	1	1	1		2		2008	6	1	1	2	1	2			2			2				2	2	2	1	1	2			2
保山	腾冲	团田	后库	530522	599	40065	1	1985	2	3	1	1	1	1	1	1	1	1	1		2		1999	5	1	1	2	1	2			2			2				2	2	2	2		2			2
保山	腾冲	团田	燕寺	530522	603	40065	1	1977	2	1	2	1	1	1	1	1	1	1	1		2		1993	6	1	1	2	1	2			2			2				2	2	2	2		2			2
保山	腾冲	团田	丙弄	530522	604	40065	1	1963	2	2	1	2	1	1	1	3	3	1	1		2		1996	12	1	1	2	1	2			2			2				1	2	2	2		2			2
保山	腾冲	团田	丙弄	530522	605	40066	1	1974	1	2	1	1	1	1	1	2	2	1	1		2		2002	6	1	1	2	1	2			2			2				2	2	2	2		2			2
保山	腾冲	团田	曼歧	530522	608	40066	1	1984	2	3	2	2	1	1	1	2	1	1	1		2		2005	10	1	1	2	1	2			2			2				2	2	2	2		2			2
保山	腾冲	团田	曼弄	530522	609	40066	1	1982	2	1	1	2	1	1	1	1	1	1	1		2		2007	5	1	1	2	1	2			2			2				2	2	2	2		2			2
保山	腾冲	荷花	羡多	530522	610	40066	1	1987	2	2	2	2	1	1	1	1	1	1	1		2		1989		1	1	2	1	2			2			2				2	2	2	2		2			2
保山	腾冲	荷花	旧庄	530522	611	40069	1	1987	2	2	2	2	1	1	1	1	1	1	1		2		2008	3	1	1	2	1	2			2			2				1	2	1	2		2			2
保山	腾冲	荷花	尖山	530522	614	40070	1	1986	2	3	2	2	1	1	1	1	1	1	1		2		2008	1	1	1	2	1	2			2			2				1	2	1	1	1	2			2
保山	腾冲	荷花	尖山	530522	615	40070	1	1986	2	3	3	3	1	1	1	1	1	1	1		2		2004	1	1	1	2	1	2			2			2				1	2	1	1	1	2			2
保山	腾冲	荷花	朗蒲	530522	617	40070	1	1976	2	2	2	2	1	1	1	1	1	1	1		2		2000	9	1	1	2	1	2			2			2				2	2	1	2		2			2
保山	腾冲	荷花	杏塘	530522	618	40070	1	1986	2	2	2	2	1	1	1	1	1	1	1		2		2007	1	1	1	2	1	2			2			2				2	2	1	2		2			2
保山	腾冲	荷花	明洞	530522	619	40070	1	1976	2	3	3	2	2	1	1	1	1	1	4		2		2007	11	1	1	2	1	2			2			2				2	2	1	2		2			2
保山	腾冲	荷花	朗蒲	530522	620	40070	1	1986	1	3	2	2	2	1	1	1	1	1	1		2		2008	3	1	1	2	1	2			2			2				1	2	1	1	1	2			2
保山	腾冲	荷花	朗蒲	530522	621	40070	1	1990	2	3	3	3	3	3	3	3	3	1	1		2		2009	7	1	1	2	1	2			2			2				2	2	2	2		2			2
保山	腾冲	荷花	杏塘	530522	622	40070	1	1975	2	2	2	2	1	1	1	1	1	1	1		2		1998	2	1	1	2	1	2			2			2				2	2	1	2		2			2
保山	腾冲	荷花	汪李	530522	623	40070	1	1986	2	2	2	2	1	1	1	1	1	1	1		2		2009	4	1	1	2	1	2			2			2				2	2	2	2		2			2
保山	腾冲	荷花	汪伞	530522	625	40070	1	1990	1	3	3	3	3	3	3	3	3	1	1		2		2009	1	1	1	2	1	2			2			2				1	2	1	1	1	2			2
保山	腾冲	荷花	朗蒲	530522	626	40070	1	1983	1	2	2	2	1	1	1	1	1	1	4		2		2008	3	1	1	2	1	2			2			2				1	2	1	1	1	2			2
保山	腾冲	荷花	朗蒲	530522	627	40069	1	1979	2	2	2	2	1	1	1	1	1	1	1		2		2009	2	1	1	2	1	2			2			2				1	2	1	1	1	2			2
保山	腾冲	荷花	朗蒲	530522	628	40069	1	1988	1	2	2	2	1	1	1	1	1	1	1		2		2009	2	1	1	2	1	2			2			2				2	2	1	2		2			2
保山	腾冲	荷花	汪李	530522	629	40069	1	1987	1	3	2	2	3	1	1	1	1	1	1		2		2009	3	1	1	2	1	2			2			2				2	2	2	2		2			2
保山	腾冲	荷花	汪李	530522	630	40069	1	1989	1	2	2	2	1	1	1	1	1	1	1		2		2009	3	1	1	2	1	2			2			2				2	2	2	2		2			2
保山	腾冲	荷花	雨伞	530522	631	40069	1	1988	2	2	2	2	1	1	1	1	1	1	1		1	1	2004	12	1	1	2	1	2			2			2				1	2	2	1	1	2			2
保山	腾冲	荷花	民团	530522	632	40069	1	1977	1	2	2	2	1	1	1	1	1	1	4		2		2000	8	1	1	2	1	2			2			2				2	2	2	2		2			2
保山	腾冲	荷花	明朗	530522	633	40068	1	1977	1	2	2	2	1	1	1	1	1	1	1		2		2006	5	1	1	1	2	2			2			2				1	2	1	1	1	2			2
保山	腾冲	荷花	明朗	530522	635	40068	1	1984	2	2	2	2	1	1	1	1	1	1	1		2		2002	12	1	1	2	1	2			2			2				1	2	1	1	1	2			2
保山	腾冲	固东	爱国	530522	638	40061	1	1990	2	3	2	3	1	3	3	1	1	1	1		2		2007	8	1	3			2			2			2				2	2	2	1	2	2			2
保山	腾冲	固东	爱国	530522	639	40061	1	1982	1	3	3	3	1	1	1	1	1	1	1		2		2007	7	1	1	2	1	2			2			2				1	2	2	1	2	2			2
保山	腾冲	固东	江东	530522	641	40061	1	1984	2	3	3	3	1	1	1	1	1	1	1		2		2006	5	1	2			2			2			2				1	2	2	1	2	2			2
保山	腾冲	固东	甸苴	530522	643	40062	1	1984	2	3	2	1	1	1	1	1	1	1	1		2		2003	5	1	1	2	1	2			2			2				1	2	2	1	2	2			2
保山	腾冲	固东	甸苴	530522	644	40063	1	1987	2	2	2	2	1	1	2	2	3	1	1		2		2006	3	1	1	2	1	2			2			2				1	2	2	1	2	2			2
保山	腾冲	固东	甸苴	530522	645	40062	1	1985	2	2	2	1	1	1	1	1	1	1	1		2		2006	2	1	1	2	1	2			2			2				2	2	2	1	2	2			2
保山	腾冲	固东	甸苴	530522	647	40063	1	1985	2	3	3	2	1	1	1	1	1	1	1		2		2005	1	1	1	2	1	2			2			2				1	2	2	1	2	2			2
保山	腾冲	固东	甸苴	530522	648	40063	1	1991	2	3	2	3	1	1	1	1	1	1	1		2		2009	1	1	1	2	1	2			2			2				2	2	2	2		2			2
保山	腾冲	固东	甸苴	530522	649	40064	1	1977	2	2	2	3	1	1	1	1	1	1	1		2		1999	11	1	1	2	1	2			2			2				2	2	2	2		2			2
保山	腾冲	固东	新河	530522	650	40062	1	1990	2	3	3	3	3	3	3	3	3	1	1		2		2008	6	1	1	2	1	2			2			2				2	2	2	2		2			2
保山	腾冲	固东	新河	530522	651	40063	1	1984	2	3	2	1	1	1	1	1	1	1	1		2		2005	4	1	1	2	1	2			2			2				2	2	2	1	2	2			2
保山	腾冲	固东	河头	530522	653	40064	1	1987	1	3	3	3	3	3	3	3	3	1	1		2		2006	12	1	1	2	1	2			2			2				1	2	2	1	2	2			2
保山	腾冲	固东	罗坪	530522	654	40063	1	1986	2	3	3	3	1	1	1	1	1	1	1		2		2005	11	1	1	2	1	2			2			2				1	2	2	1	2	2			2
保山	腾冲	固东	河头	530522	655	40062	1	1986	1	3	3	3	3	3	3	3	3	1	1		2		2004	10	1	1	2	1	2			2			2				2	2	2	1	2	2			2
保山	腾冲	固东	河头	530522	656	40062	1	1987	1	3	3	2	1	1	1	1	1	1	1		2		2007	5	1	1	2	1	2			2			2				2	2	2	1	2	2			2
保山	腾冲	固东	小甸	530522	657	40063	1	1965	1	3	3	3	3	1	1	1	1	1	1		2		1986	7	1	1	2	1	2			2			2				2	2	2	2		2			2
保山	腾冲	固东	小甸	530522	658	40063	1	1974	1	3	3	3	1	1	3	3	1	1	1		2		2008	7	1	1	2	1	2			2			2				2	2	2	2		2			2
保山	腾冲	固东	小甸	530522	659	40063	1	1985	1	3	2	1	1	1	1	1	1	1	1		2		2004	7	1	1	2	1	2			2			2				1	2	2	1	2	2			2
保山	腾冲	固东	和平	530522	660	40061	1	1986	2	2	2	2	1	3	1	3	1	1	1		1	1	2008	9	1	3			2			2			2				2	2	2	1	2	2			2
保山	腾冲	固东	和平	530522	664	40061	1	1968	2	2	2	1	1	1	3	1	1	1	1		1	2	1999	5	1	1	2	1	2			2			2				2	2	2	2		2			2
保山	腾冲	曲石	干乍	530522	670	40064	1	1989	2	3	3	3	3	3	3	3	3	1	5	2	2		2006	8	1	1	2	1	2			2			2				2	2	2	2		2			2
保山	腾冲	曲石	公平	530522	671	40064	1	1992	1	1	2	1	1	1	1	1	1	1	1		2		2009	2	1	1	2	1	2			2			2				2	2	2	2		2			2
保山	腾冲	曲石	江南	530522	672	40065	1	1977	2	1	1	1	1	1	1	2	1	1	1		1	1	2009	4	1	1	2	1	2			2			2				2	2	2	2		2			2
保山	腾冲	曲石	双龙	530522	674	40064	1	1989	1	2	3	2	2	1	3	3	3	1	1		2		2008	3	1	1	2	1	2			2			2				1	2	2	1	1	2			2
保山	腾冲	曲石	干乍	530522	675	40064	1	1981	2	3	3	3	3	3	3	3	3	1	4		2		2006	8	1	1	2	1	2			2			2				2	2	2	2		2			2
保山	腾冲	曲石	干乍	530522	676	40064	1	1978	2	1	1	1	1	1	1	1	1	1	1		2		2004		1	1	1	2	2			2			2				2	2	2	2		2			2
保山	腾冲	曲石	干乍	530522	679	40065	1	1988	1	2	1	3	3	3	3	3	3	1	1		2		2008	4	1	3			2			2			2				2	2	2	2		2			2
保山	腾冲	曲石	大坝	530522	680	40064	1	1988	2	3	3	3	3	3	3	3	3	1	1		2		2008	10	1	1	2	2	2			2			2				2	2	2	2		2			2
保山	腾冲	曲石	干乍	530522	683	40064	1	1990	1	3	3	3	3	3	3	3	3	1	1		2		2009	5	1	1	2	1	2			2			2				2	2	2	2		2			2
保山	腾冲	曲石	平地	530522	685	40065	1	1982	2	2	1	2	3	1	1	1	3	1	1		2		2001	2	1	3			2			2			2				2	2	2	2		2			2
保山	腾冲	曲石	清河	530522	689	40065	1	1982	2	3	3	2	3	3	3	3	3	1	3		2		2007	9	1	1	2	1	2			2			2				2	2	2	2		2			2
保山	腾冲	曲石	红木	530522	691	40065	1	1987	1	2	2	2	1	1	1	1	1	1	2		1	1	2006	12	1	1	2	1	2			2			2				1	2	2	1	1	2			2
保山	腾冲	曲石	清河	530522	692	40065	1	1982	2	2	1	2	1	1	1	1	1	1	1		2		2004	1	1	1	2	1	2			2			2				2	2	2	2		2			2
保山	腾冲	曲石	水平	530522	693	40065	1	1979	1	3	3	3	3	3	3	3	3	1	5	3	2		2006	7	1	1	2	1	2			2			2				2	2	2	2		1	1	1	2
保山	腾冲	清水	驼峰	530522	697	40064	1	1982	2	3	3	3	3	3	3	3	3	1	1		2		2005	12	1	1	2	1	2			2			2				1	2	2	2		2			2
保山	腾冲	清水	驼峰	530522	698	40064	1	1984	2	1	1	2	3	3	3	1	3	1	1		2		2002	7	1	1	1	2	2			2			2				2	2	2	2		2			2
保山	腾冲	清水	驼峰	530522	701	40064	1	1982	1	2	1	3	1	1	1	3	2	1	1		2		2002	9	1	1	2	1	2			2			2				2	2	2	2		2			2
保山	腾冲	清水	驼峰	530522	702	40064	1	1970	1	2	1	2	1	3	3	1	2	1	4		2		2004	8	1	1	1	2	2			2			2				2	2	2	2		2			2
保山	腾冲	清水	驼峰	530522	703	40064	1	1981	1	2	2	3	1	1	1	3	3	1	4		2		2006	9	1	1	2	1	2			2			2				2	2	2	2		2			2
保山	腾冲	清水	驼峰	530522	704	40064	1	1984	1	3	3	2	1	1	3	3	1	6	2		2		2009	1	1	1	2	1	2			2			2				2	2	2	1	1	2			2
保山	腾冲	清水	驼峰	530522	705	40064	1	1974	1	3	3	3	3	3	3	3	3	1	4		2		2000	7	1	1	2	1	2			2			2				2	2	2	2		2			2
保山	腾冲	清水	驼峰	530522	706	40064	1	1988	1	3	1	3	3	3	3	3	3	1	1		2		2008	5	1	1	2	1	2			2			2				2	2	2	2		2			2
保山	腾冲	清水	驼峰	530522	707	40064	1	1964	1	3	2	2	1	1	3	1	1	1	4		2		2003	6	1	1	2	1	2			2			2				2	2	2	2		2			2
保山	腾冲	清水	驼峰	530522	708	40064	1	1985	2	2	3	2	1	3	1	3	1	2	1		2		2007	10	1	1	2	1	2			2			2				2	2	2	2		1	1	1	2
保山	腾冲	清水	驼峰	530522	709	40064	1	1983	2	2	2	2	1	1	1	1	1	2	1		2		2003	5	1	2			2			2			2				2	2	2	2		2			2
保山	腾冲	清水	驼峰	530522	710	40064	1	1989	1	2	2	2	1	1	3	3	1	1	1		2		2008	7	1	1	2	1	2			2			2				2	2	2	2		2			2
保山	腾冲	清水	驼峰	530522	711	40064	1	1988	2	3	3	3	3	3	3	3	3	1	1		2		2008	3	1	1	2	1	2			2			2				2	2	2	1	1	2			2
保山	腾冲	清水	三家	530522	712	40065	1	1987	1	2	3	3	3	3	3	3	3	2	1		1	2	2004	2	1	1	2	1	2			2			2				2	2	2	2		2			2
保山	腾冲	清水	三家	530522	714	40065	1	1978	2	3	3	3	3	3	3	3	3	1	1		2		2002	4	1	1	2	1	2			2			2				2	2	2	2		2			2
保山	腾冲	清水	三家	530522	716	40065	1	1976	2	3	3	3	3	3	3	3	3	3	4		2		2000	4	1	1	2	1	2			2			2				2	2	2	2		2			2
保山	腾冲	清水	三家	530522	717	40065	1	1969	2	3	3	3	3	3	3	3	3	1	5	3	2		2000	3	1	1	2	1	2			2			2				2	2	2	2		2			2
保山	腾冲	清水	三家	530522	718	40065	1	1971	1	2	3	3	3	3	3	3	3	1	1		1	2	2004	10	1	1	1	3	2			2			2				2	2	2	2		2			2
保山	腾冲	清水	荆阵	530522	722	40070	1	1989	1	3	3	3	3	3	3	3	3	1	1		2		2009	5	1	1	2	1	2			2			2				2	2	2	2		2			2
保山	腾冲	清水	大寨	530522	723	40070	1	1977	2	1	3	2	1	1	1	1	2	1	1		2		2002	2	1	1	2	1	2			2			2				2	2	2	2		2			2
保山	腾冲	清水	大寨	530522	726	40070	1	1981	2	2	2	2	2	1	1	1	1	2	1		1	2	2002	3	1	1	2	1	2			2			2				1	2	2	2		2			2
保山	腾冲	中和	新歧	530522	729	40066	1	1987	1	2	2	2	3	3	1	1	1	1	1		2		2005	4	1	1	2	2	2			2			2				2	2	2	2		2			2
保山	腾冲	中和	新歧	530522	730	40066	1	1978	1	3	3	3	3	3	3	3	3	1	1		2		2002	10	1	1	1	3	2			2			2				2	2	2	2		2			2
保山	腾冲	中和	新歧	530522	731	40066	1	1984	2	2	1	3	1	1	1	1	1	1	1		2		2005	5	1	1	2	1	2			2			2				2	2	2	2		2			2
保山	腾冲	中和	新歧	530522	732	40066	1	1964	1	3	3	3	3	3	3	3	3	6	5	3	2		2009	2	1	2			2			2			2				2	2	2	2		2			2
保山	腾冲	中和	新歧	530522	733	40066	1	1991	1	3	3	3	3	3	3	3	3	1	1		2		2009	3	1	1	2	1	2			2			2				2	2	2	2		2			2
保山	腾冲	中和	勐蚌	530522	736	40065	1	1984	1	3	3	3	3	3	3	3	3	1	1		2		2007	4	1	2			2			2			2				2	2	2	2		2			2
保山	腾冲	中和	勐蚌	530522	737	40065	1	1981	1	3	3	3	3	3	3	3	3	3	1		2		2009	1	3	1	2	1	2			2			2				1	2	2	1	2	2			2
保山	腾冲	中和	勐蚌	530522	738	40065	1	1991	2	3	3	3	3	3	3	3	3	1	1		2		2009	4	1	1	2	1	2			2			2				2	2	2	2		2			2
保山	腾冲	中和	勐蚌	530522	739	40065	1	1988	1	3	3	3	3	3	3	3	3	1	1		2		2009	4	1	1	2	1	2			2			2				2	2	2	2		2			2
保山	腾冲	中和	勐蚌	530522	740	40065	1	1974	2	3	3	3	3	3	3	3	3	1	1		2		2001	9	1	1	2	1	2			2			2				2	2	2	2		2			2
保山	腾冲	中和	勐蚌	530522	741	40065	1	1980	1	3	3	3	1	3	3	3	3	1	1		2		2008	5	1	1	2	2	2			2			2				2	2	2	1	2	2			2
保山	腾冲	中和	勐蚌	530522	742	40065	1	1979	2	3	3	3	3	3	3	3	3	1	4		2		2009	2	1	1	2	1	2			2			2				2	2	2	2		2			2
保山	腾冲	中和	勐新	530522	744	40065	1	1985	2	3	3	3	3	3	3	3	3	1	1		2		2008	11	1	1	1	3	2			2			2				1	2	2	1	1	1	1	1	2
保山	腾冲	中和	勐蚌	530522	745	40065	1	1968	1	3	3	3	3	3	3	3	3	1	5	3	2		2003	9	1	1	2	1	2			2			2				2	2	2	2		2			2
保山	腾冲	中和	勐蚌	530522	747	40065	1	1987	1	3	3	3	3	3	3	3	3	1	1		2		2008	2	1	1	2	1	2			2			2				2	2	2	2		2			2
保山	腾冲	中和	勐新	530522	748	40065	1	1969	2	2	2	2	1	1	1	3	3	1	4		2		2007	11	1	1	2	1	2			2			2				2	2	2	1	1	2			2
保山	腾冲	中和	勐新	530522	749	40065	1	1955	1	1	1	2	1	1	1	3	1	1	3		1	2	2005	7	1	1	2	1	2			2			2				2	2	2	2		2			2
保山	腾冲	中和	勐新	530522	750	40065	1	1982	1	1	1	1	1	1	1	1	1	1	1		2		2005	5	1	1	2	1	2			2			2				2	2	2	2		2			2
保山	腾冲	中和	勐新	530522	751	40065	1	1969	2	2	1	2	1	1	1	3	3	1	4		2		2003	10	1	1	1	3	2			2			2				1	2	2	2		2			2
保山	腾冲	中和	勐新	530522	752	40065	1	1989	1	2	2	2	1	1	1	1	1	6	1		2		2008	12	1	1	2	1	2			2			2				2	2	2	1	1	2			2
保山	腾冲	中和	勐新	530522	753	40065	1	1991	1	2	1	1	1	1	2	1	1	6	1		2		2009	6	1	1	2	1	2			2			2				2	2	2	2		2			2
保山	腾冲	中和	勐新	530522	754	40065	1	1979	1	2	2	2	1	1	1	1	1	1	4		2		2008	1	1	1	2	2	2			2			2				2	2	2	1	1	2			2
保山	腾冲	中和	勐新	530522	755	40065	1	1978	2	1	1	1	1	1	1	1	1	1	1		1	1	2006	12	1	1	2	1	2			2			2				1	1	1	2		2			2
保山	腾冲	中和	勐新	530522	757	40065	1	1986	1	2	2	2	3	3	3	3	3	1	1		2		2004	11	1	1	2	1	2			2			2				2	2	2	2		2			2
保山	腾冲	中和	勐新	530522	758	40065	1	1979	2	2	1	2	1	1	1	1	1	1	1		2		1999	6	1	1	2	1	2			2			2				2	1	1	2		2			2
保山	腾冲	中和	勐新	530522	759	40065	1	1967	2	2	1	2	1	1	1	1	1	4	1		2		1999	3	1	1	2	1	2			2			2				1	2	2	1	2	2			2
保山	腾冲	中和	勐新	530522	760	40065	1	1970	1	3	1	1	1	1	1	1	1	1	1		1	1	2006	12	1	1	1	1	2			2			2				2	2	2	1	1	2			2
保山	腾冲	中和	勐新	530522	761	40065	1	1986	1	2	2	2	1	1	1	1	1	6	1		2		2009	5	1	1	2	1	2			2			2				2	1	1	2		2			2
保山	腾冲	中和	勐新	530522	762	40065	1	1979	1	2	1	2	3	1	1	2	3	1	1		1	1	1997	3	1	1	2	2	2			2			2				2	2	2	2		2			2
保山	腾冲	中和	大村	530522	764	40066	1	1987	1	3	3	3	3	3	3	3	3	1	1		2		2009	8	1	1	2	1	2			2			2				2	2	2	2		1	1	1	2
保山	腾冲	中和	勐新	530522	765	40065	1	1986	2	2	1	2	1	1	1	1	1	6	1		2		2009	3	1	1	2	1	2			2			2				1	2	2	1	1	2			2
保山	腾冲	中和	勐新	530522	766	40065	1	1988	1	3	3	3	3	3	3	3	3	4	1		1	2	2009	7	1	1	1	1	2			2			2				2	2	2	2		2			2
保山	腾冲	中和	新岐	530522	768	40066	1	1987	2	1	1	2	1	1	1	1	1	1	1		2		2009	2	1	1	2	1	2			2			2				1	2	2	1	1	2			2
保山	腾冲	中和	大村	530522	769	40066	1	1974	2	2	2	2	1	1	1	1	1	3	1		2		1999	1	1	1	1	3	2			2			2				2	2	2	2		2			2
保山	腾冲	中和	大村	530522	770	40066	1	1983	1	2	2	2	1	1	1	2	1	1	1		1	1	2004	8	1	1	2	1	2			2			2				2	2	2	1	1	2			2
保山	腾冲	中和	新街	530522	771	40067	1	1973	1	3	3	3	3	3	3	3	3	1	4		2		2009	4	1	1	2	1	2			2			2				2	2	2	2		2			2
保山	腾冲	中和	新街	530522	772	40067	1	1979	1	3	3	3	3	3	3	3	3	1	1		2		2002	10	1	1	1	2	2			2			2				2	2	2	2		2			2
保山	腾冲	中和	新歧	530522	774	40066	1	1985	1	3	3	3	3	3	3	3	3	1	5	3	2		2009	2	1	1	2	1	2			2			2				2	2	2	2		1	1	1	2
保山	腾冲	中和	段家营	530522	775	40067	1	1980	2	2	2	2	1	1	1	1	1	1	1		2		2008	10	1	1	2	1	2			2			2				2	2	2	2		2			2
保山	腾冲	中和	闫家寨	530522	776	40067	1	1977	2	3	3	3	1	1	3	3	3	1	1		2		2002	8	1	1	2	1	2			2			2				2	2	2	2		2			2
保山	腾冲	中和	高田	530522	777	40068	1	1982	1	3	3	3	3	3	3	3	3	1	1		2		2004	3	1	1	2	1	2			2			2				2	2	2	2		2			2
保山	腾冲	中和	高田	530522	779	40068	1	1975	1	3	3	3	3	3	3	3	3	1	1		2		1997	6	1	1	2	1	2			2			2				2	2	2	2		2			2
保山	腾冲	中和	高田	530522	780	40068	1	1981	1	2	3	3	3	3	3	3	3	1	1		2		2003	10	1	1	2	1	2			2			2				2	2	2	2		2			2
保山	腾冲	中和	高田	530522	782	40068	1	1979	1	3	3	3	3	3	3	3	3	1	5	3	2		2006	12	1	1	2	1	2			2			2				2	2	2	2		2			2
保山	腾冲	中和	高田	530522	783	40066	1	1981	1	3	3	3	3	3	3	3	3	1	1		2		2000	5	1	1	2	1	2			2			2				2	2	2	2		2			2
保山	腾冲	中和	高田	530522	784	40066	1	1982	1	3	3	3	3	3	3	3	3	1	4		2		2007	11	1	1	2	1	2			2			2				2	2	2	2		2			2
保山	腾冲	中和	高田	530522	785	40068	1	1982	1	3	3	3	3	3	3	3	3	1	1		2		2004	8	1	1	2	1	2			2			2				2	2	2	2		2			2
保山	腾冲	中和	新歧	530522	786	40066	1	1987	1	3	3	3	3	3	3	3	3	1	1		2		2009	3	1	1	2	1	2			2			2				2	2	2	2		2			2
保山	腾冲	中和	新歧	530522	787	40066	1	1970	1	1	1	2	1	1	1	3	1	6	4		2		2004	5	1	1	2	1	2			2			2				2	2	2	2		2			2
保山	腾冲	中和	新歧	530522	788	40066	1	1976	1	2	2	2	2	3	2	1	2	1	4		1	2	2009	5	1	1	2	1	2			2			2				2	2	2	2		2			2
保山	腾冲	中和	新街	530522	789	40066	1	1979	1	2	1	2	1	1	1	2	1	1	1		2		1995	1	1	1	2	1	2			2			2				2	2	2	2		2			2
保山	腾冲	中和	新歧	530522	790	40066	1	1978	2	2	2	3	1	1	1	1	1	1	5	3	2		2005	4	1	1	2	2	2			2			2				2	1	2	1	1	2			2
保山	腾冲	中和	新歧	530522	792	40066	1	1982	1	2	2	2	1	1	1	1	1	1	1		2		2006	11	1	1	2	1	2			2			2				2	2	2	1	1	2			2
保山	腾冲	中和	新歧	530522	793	40066	1	1986	2	2	1	2	1	1	1	1	1	1	1		2		2009	3	1	1	2	1	2			2			2				2	2	2	1	2	2			2
保山	腾冲	中和	新歧	530522	794	40066	1	1982	2	2	2	2	1	1	1	1	3	1	1		1	2	2009	2	1	1	2	1	2			2			2				1	2	2	1	2	2			2
保山	腾冲	中和	新歧	530522	795	40066	1	1988	1	3	2	3	1	1	1	1	3	1	1		1	2	2005	4	1	1	2	1	2			2			2				2	2	2	2		2			2
保山	腾冲	中和	新歧	530522	796	40066	1	1990	2	3	3	3	3	3	3	3	3	1	1		2		2009	7	1	2			2			2			2				2	2	2	2		2			2
保山	腾冲	中和	新歧	530522	797	40066	1	1990	2	3	3	3	3	3	3	3	3	1	1		2		2009	6	1	1	2	1	2			2			2				2	2	2	2		2			2
保山	腾冲	中和	高田	530522	799	40068	1	1987	1	3	3	3	3	3	3	3	3	1	1		2		2005	11	1	1	2	1	2			2			2				2	2	2	2		2			2
保山	腾冲	中和	高田	530522	800	40068	1	1984	2	3	3	3	3	3	3	3	3	1	1		2		2003	11	1	1	2	1	2			2			2				2	2	2	2		2			2
保山	腾冲	腾越	小西东升	530522	434	40073	1	1979	3	3	2	2	1	1	1	1	1	1	1		1	1	2000		1	1	2	1	3			3			2				2	2	2	2		2			2
保山	腾冲	滇滩	联族	530522	562	40066	1	1990	3	2	2	2	1	1	1	1	1	1	1		2		2008	1	1	3			3			3	2	1	2				1	1	2	1	1	2			2
保山	腾冲	固东	顺利	530522	662	40061	1	1984	3	2	2	2	1	3	3	3	1	1	1		1	1	2005	7	1	3			3			3			2				2	2	2	2		2			2
保山	腾冲	固东	和平	530522	667	40061	1	1968	3	2	2	2	1	3	3	3	3	1	1		2		2009	6	1	3			3			3			2				2	2	2	2		2			2
保山	腾冲	固东	和平	530522	668	40061	1	1969	3	1	3	3	3	3	3	3	3	1	1		2		1997	4	1	3			3			3			2				2	2	2	2		2			2
保山	腾冲	曲石	江苴	530522	690	40065	1	1989	4	3	3	3	3	3	3	3	3	1	1		2		2009	8	1	1	2	1	3			3			2				2	2	2	2		2			2
保山	腾冲	五合	鹿山	530522	202	40067	1	1987	1	3	3	3	3	3	3	3	3	1	1		1	2	2006		1	3			3			3			2				2	2	2	1	2	2			2
保山	腾冲	腾越	黄坡	530522	417	40072	1	1979	2	2	2	2	1	1	2	1	1	1	1		2		2001	3	1	1	2	1	3			3			2				2	2	2	2		2			2
保山	腾冲	腾越	小西东升	530522	433	40073	1	1976	2	2	2	2	1	1	1	1	1	3	1		2		1998		1	1	1	2	3			3			2				1	2	2	2		2			2
保山	腾冲	蒲川	坝外	530522	516	40069	1	1981	1	3	3	3	1	1	3	3	3	1	1		2		1999	3	1	2			3			3			2				2	2	2	2		2			2
保山	腾冲	蒲川	清河	530522	520	40069	1	1977	1	3	3	3	1	1	3	3	3	1	1		2		2000	4	1	1	2	1	3			3			2				2	2	2	2		2			2
保山	腾冲	滇滩	早坡	530522	541	40065	1	1988	2	3	2	2	1	1	1	1	1	1	1		1	1	2008	3	1	3			3			3			2				1	2	2	1	2	2			2
保山	腾冲	滇滩	河西	530522	543	40072	1	1975	2	2	2	2	1	3	1	3	3	1	5	3	2		2008	9	1	1	2	1	3			3			2				2	2	2	2		2			2
保山	腾冲	滇滩	河西	530522	544	40072	1	1982	2	2	2	2	3	1	1	2	3	1	1		2		2000	1	1	3			3			3			2				1	2	2	2		2			2
保山	腾冲	滇滩	早坡	530522	546	40065	1	1985	2	3	3	3	1	1	1	1	1	1	1		1	1	2008	3	1	3			3			3			2				2	2	2	1	1	2			2
保山	腾冲	滇滩	联族	530522	551	40067	1	1969	1	2	2	3	3	2	3	3	3	1	4		2		2008	4	1	3			3			3			2				2	2	2	2		2			2
保山	腾冲	滇滩	联族	530522	553	40067	1	1987	1	3	3	2	2	2	3	1	1	1	1		2		2009	3	1	3			3			3			2				2	2	1	2		2			2
保山	腾冲	滇滩	联族	530522	556	40066	1	1983	1	2	2	2	1	1	1	1	3	1	1		2		2008	7	1	1	1	1	3			3			2				1	2	2	2		2			2
保山	腾冲	滇滩	联族	530522	563	40066	1	1972	1	2	2	3	2	1	3	1	1	1	4		2		2007	10	1	3			3			3			2				2	2	2	2		2			2
保山	腾冲	团田	燕寺	530522	601	40065	1	1985	1	2	1	2	1	1	1	1	3	1	1		2		2009	3	1	1	2	1	3			3			2				2	2	2	2		2			2
保山	腾冲	团田	弄岭	530522	602	40065	1	1987	1	2	1	2	1	1	1	2	3	1	1		2		2007	12	1	3			3			3			2				2	2	2	1	1	2			2
保山	腾冲	固东	顺利	530522	661	40061	1	1985	2	2	3	3	3	3	3	3	3	1	1		2		2006	6	1	3			3			3			2				2	2	2	2		2			2
保山	腾冲	固东	顺利	530522	663	40061	1	1982	1	2	3	2	1	1	3	3	1	1	1		2		2001	10	1	3			3			3			2				2	2	2	2		2			2
保山	腾冲	曲石	水平	530522	669	40065	1	1987	2	1	1	1	1	1	3	3	3	1	1		2		2007	12	1	3			3			3			2				2	2	2	2		2			2
保山	腾冲	曲石	平地	530522	673	40065	1	1981	2	3	1	2	3	3	2	3	3	1	4		2		2009	2	1	3			3			3			2				2	2	2	2		2			2
保山	腾冲	曲石	侯家	530522	684	40065	1	1990	1	3	3	3	3	3	3	3	3	1	1		2		2007	12	1	3			3			3			2				2	2	2	2		2			2
保山	腾冲	曲石	清河	530522	686	40065	1	1986	2	3	3	3	3	3	3	3	3	1	1		2		2004	3	1	1	1	1	3			3			2				2	2	2	2		2			2
保山	腾冲	曲石	双河	530522	687	40065	1	1984	1	3	3	1	1	1	1	1	3	1	1		1	1	2008	7	1	3			3			3			2				2	2	2	1	1	2			2
保山	腾冲	曲石	清河	530522	688	40065	1	1980	2	3	2	1	1	1	1	1	1	1	1		2		2003	6	1	3			3			3			2				2	2	2	2		2			2
保山	腾冲	曲石	双龙	530522	694	40065	1	1984	1	3	3	3	3	3	3	3	3	1	1		2		2005	9	1	1	2	1	3			3			2				2	2	2	2		2			2
保山	腾冲	曲石	水平	530522	695	40065	1	1983	1	2	1	1	2	1	3	2	3	1	4		2		2007	7	1	1	2	1	3			3			2				2	2	2	2		2			2
保山	腾冲	清水	荆阵	530522	696	40070	1	1986	1	3	3	3	3	3	3	3	3	1	1		1	2	2007	10	1	1	2	1	3			3			2				2	2	2	2		2			2
保山	腾冲	清水	三家	530522	713	40065	1	1964	2	2	2	2	3	1	3	3	3	1	3		2		2001	4	1	1	3	2	3			3			2				2	2	2	2		2			2
保山	腾冲	清水	三家	530522	719	40065	1	1969	1	2	3	3	3	3	3	3	3	3	5	3	2		2003	6	1	1	2	1	3			3			2				2	2	2	2		2			2
保山	腾冲	清水	荆阵	530522	724	40070	1	1978	1	2	3	2	3	3	3	1	3	1	1		2		1998	4	1	1	2	1	3			3			2				1	2	2	2		2			2
保山	腾冲	清水	清水	530522	725	40070	1	1983	2	2	3	3	3	3	3	3	3	2	1		2		2008	5	1	1	1	3	3			3			2				2	2	2	2		2			2
保山	腾冲	清水	清水	530522	727	40070	1	1980	2	2	3	3	3	3	3	3	3	1	4		2		2000	7	1	1	2	1	3			3			2				2	2	2	2		2			2
保山	腾冲	清水	大寨	530522	728	40070	1	1984	2	2	2	2	1	1	3	3	3	1	4		1	2	2003	11	1	1	2	1	3			3			2				2	2	2	2		2			2
保山	腾冲	中和	新歧	530522	791	40066	1	1988	1	2	2	3	3	3	3	3	3	1	4		1	1	2009	4	1	2			3			3			2				2	2	2	2		2			2
